# Supplementary material for: Approaches to Potentiated Neuroprotective Treatment in the Rodent Model of Ischemic Optic Neuropathy
Source: Cells. 2021 Jun 9;10(6):1440. doi: 10.3390/cells10061440 (PMC8228425; doi:10.3390/cells10061440)
Supplement: Supplementary file 1 [file cells-10-01440-s001.zip]

Archive with 2 entries (2 files):
- Supplemental table 1-All Rat values.xlsx
- Supplementary Table 2-Inflammatory genes.xlsx
