# Supplementary material for: Approaches to Potentiated Neuroprotective Treatment in the Rodent Model of Ischemic Optic Neuropathy
Source: Cells. 2021 Jun 9;10(6):1440. doi: 10.3390/cells10061440 (PMC8228425; doi:10.3390/cells10061440)
Supplement: Supplementary file 1 [file cells-10-01440-s001.zip › Supplemental table 1-All Rat values.xlsx]

## Sheet: Sheet1
ID	Gene Symbol	Gene Name	Rat_Naive_269	Rat_Naive_273	Rat_Naive_183	Rat_Naive_100	Rat_Naive_204	Rat_PGJ2_rAION	Rat_Vehicle_rAION	Mean Naïve Rat	Vehicle/Naïve	Vehicle/PGJ2
__no_feature			18.5071	18.5076	18.5068	18.5091	18.5065	18.5075	18.508	18.5074	1.00003	1.00002	0.999971
__alignment_not_unique			18.4835	18.4727	18.4793	18.4771	18.4775	18.4801	18.4773	18.478	0.99996	0.999845
ENSRNOG00000034234	Mt-co1	mitochondrially encoded cytochrome c oxidase I [Source:RGD Symbol;Acc:621871]	18.2121	18.1482	18.2888	18.0154	18.1354	17.9534	17.9369	18.16	0.987716	0.999083
__ambiguous			18.1747	17.9947	18.1346	18.0927	18.0956	18.0901	18.0627	18.0985	0.998027	0.998488
ENSRNOG00000030625	Tf	transferrin [Source:RGD Symbol;Acc:3845]	18.0691	18.0113	18.2193	17.9395	18.1852	18.2023	18.1503	18.0849	1.00362	0.997145
ENSRNOG00000016516	Mbp	myelin basic protein [Source:RGD Symbol;Acc:3054]	18.3777	18.2346	17.8014	18.3289	17.6517	18.1752	17.997	18.0789	0.99547	0.990196
ENSRNOG00000002419	Plp1	proteolipid protein 1 [Source:RGD Symbol;Acc:3354]	18.324	18.2088	17.6456	18.2656	17.5874	17.8408	17.8967	18.0063	0.993913	1.00313
ENSRNOG00000002919	Gfap	glial fibrillary acidic protein [Source:RGD Symbol;Acc:2679]	17.9531	18.0694	18.0022	17.9823	17.8981	18.0935	17.8694	17.9811	0.993789	0.98761
ENSRNOG00000018087	Vim	vimentin [Source:RGD Symbol;Acc:621646]	17.6445	17.6973	18.0168	17.6698	17.9458	18.021	17.9233	17.7948	1.00722	0.994573
ENSRNOG00000030700	Mt-co3	mitochondrially encoded cytochrome c oxidase III [Source:RGD Symbol;Acc:621873]	17.8325	17.6203	17.9179	17.5433	17.8008	17.5847	17.4858	17.743	0.985506	0.994376
ENSRNOG00000046005	Scd2	stearoyl-Coenzyme A desaturase 2 [Source:RGD Symbol;Acc:621177]	18.0599	17.9613	17.2602	17.9096	17.3921	17.454	17.3772	17.7166	0.98084	0.9956
ENSRNOG00000012840	Sparc	secreted protein acidic and cysteine rich [Source:RGD Symbol;Acc:3742]	17.757	17.6992	17.6288	17.6388	17.5058	17.609	17.5185	17.6459	0.99278	0.99486
ENSRNOG00000031766	Mt-cyb	mitochondrially encoded cytochrome b [Source:RGD Symbol;Acc:620081]	17.7563	17.5361	17.8279	17.4652	17.5274	17.5185	17.3708	17.6226	0.985711	0.991566
ENSRNOG00000005299	Kif5a	kinesin family member 5A [Source:RGD Symbol;Acc:1303035]	17.8657	18.0085	16.8767	17.942	17.2172	17.5835	17.2784	17.582	0.98273	0.982647
ENSRNOG00000030371	Mt-co2	mitochondrially encoded cytochrome c oxidase II [Source:RGD Symbol;Acc:621872]	17.6199	17.3975	17.8202	17.2701	17.6162	17.1429	17.1567	17.5448	0.977882	1.00081
ENSRNOG00000016460	Clu	clusterin [Source:RGD Symbol;Acc:3907]	17.5204	17.6113	17.8655	17.4515	17.2139	17.5259	17.3153	17.5325	0.98761	0.987981
ENSRNOG00000022619	Fth1	ferritin heavy chain 1 [Source:RGD Symbol;Acc:2635]	17.9119	17.299	17.6117	17.3758	17.3018	17.5163	17.2511	17.5001	0.985774	0.984862
ENSRNOG00000018454	Apoe	apolipoprotein E [Source:RGD Symbol;Acc:2138]	17.7108	17.6084	17.3784	17.5819	16.7071	17.3862	17.0995	17.3973	0.98288	0.983511
ENSRNOG00000009439	Eef1a1	eukaryotic translation elongation factor 1 alpha 1 [Source:RGD Symbol;Acc:67387]	17.5081	17.2737	17.4508	17.179	17.3428	17.3517	17.3558	17.3509	1.00028	1.00024
ENSRNOG00000031979	Mt-atp6	mitochondrially encoded ATP synthase 6 [Source:RGD Symbol;Acc:621239]	17.4955	17.2016	17.486	17.1225	17.3054	17.0968	16.9385	17.3222	0.97785	0.990742
ENSRNOG00000005195	Cst3	cystatin C [Source:RGD Symbol;Acc:2432]	17.7036	17.5045	16.9826	17.5049	16.5217	17.2901	16.8295	17.2435	0.97599	0.973355
ENSRNOG00000031033	Mt-nd2	mitochondrially encoded NADH dehydrogenase 2 [Source:RGD Symbol;Acc:620556]	17.298	17.1173	17.4382	16.9237	17.1928	16.8492	16.6359	17.194	0.967543	0.98734
ENSRNOG00000015550	Ptgds	prostaglandin D2 synthase [Source:RGD Symbol;Acc:3433]	15.9882	16.7999	18.3314	16.7629	17.6362	16.8038	17.5492	17.1037	1.02604	1.04435
ENSRNOG00000030644	Mt-nd1	mitochondrially encoded NADH dehydrogenase 1 [Source:RGD Symbol;Acc:620555]	17.3159	17.0226	17.2155	16.8963	17.0606	16.8577	16.6196	17.1022	0.971785	0.985878
ENSRNOG00000015093	Sparcl1	SPARC like 1 [Source:RGD Symbol;Acc:2531]	17.459	17.5105	16.6325	17.3849	16.4254	16.7333	16.6183	17.0825	0.972831	0.993129
ENSRNOG00000034254	Actb	actin, beta [Source:RGD Symbol;Acc:628837]	17.0118	16.8179	17.2087	16.9656	17.3898	17.5997	17.4216	17.0788	1.02008	0.989884
ENSRNOG00000001295	S100b	S100 calcium binding protein B [Source:RGD Symbol;Acc:3615]	17.7847	17.5088	16.6124	17.2726	16.1305	16.7391	16.178	17.0618	0.948199	0.966476
ENSRNOG00000049560	Glul	glutamate-ammonia ligase [Source:RGD Symbol;Acc:2710]	16.628	16.9727	17.3752	16.6702	17.4068	17.1681	17.2105	17.0106	1.01175	1.00247
ENSRNOG00000006997	App	amyloid beta precursor protein [Source:RGD Symbol;Acc:2139]	16.8522	17.0522	16.942	16.9896	16.9697	17.1109	16.9628	16.9611	1.0001	0.991344
ENSRNOG00000007290	Atp1a2	ATPase Na+/K+ transporting subunit alpha 2 [Source:RGD Symbol;Acc:2168]	16.3748	16.9319	17.8398	16.7864	16.7703	16.4627	16.9349	16.9406	0.99966	1.02868
ENSRNOG00000000571	Psap	prosaposin [Source:RGD Symbol;Acc:3423]	16.9259	17.0996	16.6841	16.9508	16.621	16.8552	16.7544	16.8563	0.993957	0.994018
ENSRNOG00000043866	AY172581.24		17.0536	16.5786	16.6568	16.6352	17.0812	16.7838	16.4446	16.8011	0.97878	0.979785
ENSRNOG00000010263	Cldn11	claudin 11 [Source:RGD Symbol;Acc:71081]	17.0956	16.8379	16.819	16.9388	15.7599	16.4091	16.1623	16.6902	0.96837	0.984961
ENSRNOG00000017496	Cnp	2',3'-cyclic nucleotide 3' phosphodiesterase [Source:RGD Symbol;Acc:2368]	17.3456	16.9835	15.991	17.1062	15.6876	16.6313	16.3074	16.6228	0.981029	0.980527
ENSRNOG00000007393	Ndrg1	N-myc downstream regulated 1 [Source:RGD Symbol;Acc:1307303]	16.6355	16.8367	16.2921	16.5793	16.7345	16.5071	16.3767	16.6156	0.985623	0.992104
ENSRNOG00000029971	Mt-nd5	mitochondrially encoded NADH dehydrogenase 5 [Source:RGD Symbol;Acc:620560]	16.4537	16.3474	17.1213	16.4253	16.5915	16.2833	16.296	16.5879	0.982405	1.00078
ENSRNOG00000016043	Aqp4	aquaporin 4 [Source:RGD Symbol;Acc:2143]	17.154	17.1488	16.1334	16.8825	15.5198	16.126	15.8888	16.5677	0.95902	0.985287
ENSRNOG00000020451	Cd81	Cd81 molecule [Source:RGD Symbol;Acc:2315]	16.7034	16.7316	16.6844	16.5852	16.0156	16.4467	16.1448	16.544	0.975866	0.981639
ENSRNOG00000017359	Itm2c	integral membrane protein 2C [Source:RGD Symbol;Acc:1309503]	16.583	16.631	16.7708	16.7707	15.9014	16.4664	16.3912	16.5314	0.991521	0.995431
ENSRNOG00000046996	Pea15	proliferation and apoptosis adaptor protein 15 [Source:RGD Symbol;Acc:1306055]	16.8071	16.4047	16.4448	16.3759	16.4245	16.6728	16.4746	16.4914	0.998985	0.988114
ENSRNOG00000020266	Eef2	eukaryotic translation elongation factor 2 [Source:RGD Symbol;Acc:61979]	16.6222	16.4198	16.4939	16.3641	16.5413	16.8005	16.6178	16.4882	1.00786	0.989125
ENSRNOG00000018700	Mobp	myelin-associated oligodendrocyte basic protein [Source:RGD Symbol;Acc:3101]	17.3848	16.9788	15.6819	17.1695	15.2148	16.5921	16.0581	16.486	0.97405	0.967816
ENSRNOG00000005434	Sptbn1	spectrin, beta, non-erythrocytic 1 [Source:RGD Symbol;Acc:727922]	16.4079	16.5628	16.3306	16.4421	16.1962	16.4098	16.2441	16.3879	0.991225	0.989905
ENSRNOG00000047505	Tubb4a	tubulin, beta 4A class IVa [Source:RGD Symbol;Acc:619730]	17.2714	16.7374	15.3887	16.9443	15.5198	16.4465	16.1469	16.3723	0.986229	0.981783
ENSRNOG00000047931	Tmsb4x	thymosin beta 4, X-linked [Source:RGD Symbol;Acc:621622]	16.6491	15.6209	16.8533	15.8034	16.9192	16.3996	16.498	16.3692	1.00787	1.006
ENSRNOG00000018991	Gsn	gelsolin [Source:RGD Symbol;Acc:1303089]	16.5017	16.4058	16.3459	16.6505	15.9365	16.5607	16.4114	16.3681	1.00265	0.990989
ENSRNOG00000030478	AY172581.9		16.9181	16.2337	16.1924	15.92	16.4502	15.5538	15.309	16.3429	0.93674	0.984262
ENSRNOG00000032871	Mlc1	modulator of VRAC current 1 [Source:RGD Symbol;Acc:1308552]	16.7884	16.8342	15.8977	16.533	15.5781	16.2485	15.7789	16.3263	0.96647	0.971098
ENSRNOG00000019834	Hsp90ab1	heat shock protein 90 alpha family class B member 1 [Source:RGD Symbol;Acc:1303075]	16.4172	16.2228	16.2737	16.1968	16.4876	16.2691	16.3382	16.3196	1.00114	1.00425
ENSRNOG00000017206	Igfbp5	insulin-like growth factor binding protein 5 [Source:RGD Symbol;Acc:2876]	15.6023	15.9612	16.9948	16.4778	16.5505	16.6521	16.9999	16.3173	1.04183	1.02089
ENSRNOG00000013720	Aebp1	AE binding protein 1 [Source:RGD Symbol;Acc:1306922]	16.0618	16.4644	16.2414	16.4305	16.2566	16.7476	16.3572	16.2909	1.00407	0.97669
ENSRNOG00000008716	Nefh	neurofilament heavy [Source:RGD Symbol;Acc:3159]	16.906	17.0532	14.9643	16.974	15.5109	16.1143	15.7573	16.2817	0.967793	0.977843
ENSRNOG00000062158	AC134224.3		15.7636	15.9703	16.554	16.6641	16.0932	15.4322	15.7935	16.209	0.974365	1.02342
ENSRNOG00000016271	Itm2b	integral membrane protein 2B [Source:RGD Symbol;Acc:620727]	16.5578	16.4568	16.0522	16.3773	15.4827	15.9799	15.7795	16.1854	0.974922	0.987455
ENSRNOG00000004613	Gpm6b	glycoprotein m6b [Source:RGD Symbol;Acc:620580]	16.9006	16.6308	15.3307	16.4954	15.491	15.5006	15.5301	16.1697	0.960446	1.00191
ENSRNOG00000020851	Aplp1	amyloid beta precursor like protein 1 [Source:RGD Symbol;Acc:69257]	17.0407	16.5892	15.2166	16.9093	15.0896	16.403	16.0114	16.1691	0.990245	0.976121
ENSRNOG00000012906	Bcas1	breast carcinoma amplified sequence 1 [Source:RGD Symbol;Acc:628644]	16.6946	16.3339	15.7337	16.3694	15.6574	15.9439	15.7253	16.1578	0.973233	0.986289
ENSRNOG00000003343	Canx	calnexin [Source:RGD Symbol;Acc:2266]	16.1472	16.1202	16.0305	15.9103	16.2865	15.4365	15.9015	16.099	0.987733	1.03012
ENSRNOG00000001030	Tsc22d1	TSC22 domain family, member 1 [Source:RGD Symbol;Acc:3850]	15.8184	16.1511	16.6211	15.8379	15.8684	15.613	15.7978	16.0594	0.983712	1.01184
ENSRNOG00000021023	Mag	myelin-associated glycoprotein [Source:RGD Symbol;Acc:3035]	16.508	16.2185	15.4132	16.5324	15.3844	16.3314	15.9743	16.0113	0.997691	0.978135
ENSRNOG00000019556	Cd9	CD9 molecule [Source:RGD Symbol;Acc:2318]	16.3946	16.0714	15.7612	15.9032	15.9196	15.8628	15.6294	16.01	0.976225	0.985286
ENSRNOG00000020748	Map4	microtubule-associated protein 4 [Source:RGD Symbol;Acc:1564359]	16.2335	16.1325	15.6131	16.0698	15.9361	16.0149	15.783	15.997	0.986624	0.985517
ENSRNOG00000011227	Atp1b2	ATPase Na+/K+ transporting subunit beta 2 [Source:RGD Symbol;Acc:2171]	15.9991	16.3353	16.0552	16.1757	15.3893	16.1062	15.8533	15.9909	0.991395	0.9843
ENSRNOG00000006865	Laptm4a	lysosomal protein transmembrane 4 alpha [Source:RGD Symbol;Acc:735179]	16.1285	16.0216	16.3304	15.9009	15.4689	15.1813	15.4286	15.9701	0.966096	1.01629
ENSRNOG00000057569	Ahnak	AHNAK nucleoprotein [Source:RGD Symbol;Acc:619779]	15.3285	15.9251	16.4287	15.8663	16.2771	15.8856	15.945	15.9651	0.998735	1.00373
ENSRNOG00000032922	Dclk1	doublecortin-like kinase 1 [Source:RGD Symbol;Acc:68437]	16.0327	16.41	15.2423	16.1775	15.9393	15.3187	15.5659	15.9603	0.975285	1.01613
ENSRNOG00000001049	Tpt1	tumor protein, translationally-controlled 1 [Source:RGD Symbol;Acc:621623]	16.358	15.599	16.2994	15.5186	16.0166	15.8446	15.7025	15.9583	0.983968	0.991033
ENSRNOG00000003357	Col3a1	collagen type III alpha 1 chain [Source:RGD Symbol;Acc:71029]	14.4763	15.2937	16.9172	16.4791	16.589	16.8361	17.1737	15.9511	1.07665	1.02006
ENSRNOG00000060728	Tuba1a	tubulin, alpha 1A [Source:RGD Symbol;Acc:619717]	16.4561	15.8628	15.8482	15.607	15.8968	15.7104	15.442	15.9342	0.969111	0.982912
ENSRNOG00000005290	Ywhae	tyrosine 3-monooxygenase/tryptophan 5-monooxygenase activation protein, epsilon [Source:RGD Symbol;Acc:62000]	16.2955	15.884	15.7863	15.6789	15.8404	15.2874	15.5346	15.897	0.977205	1.01617
ENSRNOG00000042271	Ubb	ubiquitin B [Source:RGD Symbol;Acc:621562]	16.2226	15.7991	15.8704	16.0055	15.5397	15.9508	15.5948	15.8875	0.981578	0.977679
ENSRNOG00000017123	B2m	beta-2 microglobulin [Source:RGD Symbol;Acc:2189]	15.8612	15.7064	16.2457	15.5239	16.0647	15.5323	15.8054	15.8804	0.995277	1.01758
ENSRNOG00000017158	Eif4g2	eukaryotic translation initiation factor 4, gamma 2 [Source:RGD Symbol;Acc:1305294]	15.8882	15.9525	15.8383	15.6306	16.0776	15.4076	15.819	15.8775	0.996317	1.0267
ENSRNOG00000010331	Ctsb	cathepsin B [Source:RGD Symbol;Acc:621509]	15.6072	15.5585	16.3851	15.5686	16.2151	16.1815	16.3545	15.8669	1.03073	1.01069
ENSRNOG00000020660	Cfl1	cofilin 1 [Source:RGD Symbol;Acc:69285]	15.9618	15.4472	16.0901	15.5561	16.2642	16.312	16.0415	15.8639	1.0112	0.983416
ENSRNOG00000011559	Cnn3	calponin 3 [Source:RGD Symbol;Acc:71044]	16.139	15.7911	15.6748	15.8161	15.7893	16.1077	15.7787	15.842	0.996001	0.979573
ENSRNOG00000018584	LOC100359583	hypothetical protein LOC100359583 [Source:RGD Symbol;Acc:2323611]	16.1814	15.5971	15.8929	15.413	16.0032	15.4999	15.5774	15.8175	0.984821	1.005
ENSRNOG00000057626	Kif1b	kinesin family member 1B [Source:RGD Symbol;Acc:621520]	15.9133	16.1324	15.4033	16.1403	15.4858	15.5888	15.6498	15.815	0.98955	1.00391
ENSRNOG00000018627	Plekhb1	pleckstrin homology domain containing B1 [Source:RGD Symbol;Acc:621614]	17.0435	16.5495	14.8983	16.4099	14.138	15.5257	14.7285	15.8078	0.931722	0.948652
ENSRNOG00000048273	Apod	apolipoprotein D [Source:RGD Symbol;Acc:2137]	16.1313	15.4207	15.9612	15.7651	15.7103	15.9163	15.983	15.7977	1.01173	1.00419
ENSRNOG00000021259	Prnp	prion protein [Source:RGD Symbol;Acc:3410]	16.2824	16.3336	15.0878	16.1315	15.1108	15.417	15.1997	15.7892	0.962662	0.985903
ENSRNOG00000012207	Dst	dystonin [Source:RGD Symbol;Acc:1306566]	15.2395	16.0571	15.5294	16.1642	15.7434	16.1303	15.822	15.7467	1.00478	0.980882
ENSRNOG00000005580	Itgb4	integrin subunit beta 4 [Source:RGD Symbol;Acc:2928]	15.3982	15.9118	16.1338	15.624	15.5561	16.0432	15.5675	15.7248	0.989998	0.970349
ENSRNOG00000025053	Lrp1	LDL receptor related protein 1 [Source:RGD Symbol;Acc:1307535]	15.207	15.9019	15.7321	15.9349	15.798	16.1812	15.974	15.7148	1.0165	0.987195
ENSRNOG00000016592	Gnai2	G protein subunit alpha i2 [Source:RGD Symbol;Acc:620243]	15.9722	15.7291	15.6606	15.6299	15.4981	15.9356	15.6172	15.698	0.994855	0.980022
ENSRNOG00000019629	Lamp1	lysosomal-associated membrane protein 1 [Source:RGD Symbol;Acc:2989]	16.0061	15.7607	15.6116	15.5854	15.4449	15.6211	15.3945	15.6818	0.981681	0.985494
ENSRNOG00000060098	Ptms	parathymosin [Source:RGD Symbol;Acc:621529]	15.9781	15.5883	15.9235	15.2521	15.6326	15.921	15.4793	15.6749	0.987524	0.972257
ENSRNOG00000029707	Mt-nd4	mitochondrially encoded NADH dehydrogenase 4 [Source:RGD Symbol;Acc:620559]	16.2709	16.2208	15.4624	13.3796	17.0154	12.8381	12.239	15.6698	0.781054	0.953335
ENSRNOG00000008195	Ywhaz	tyrosine 3-monooxygenase/tryptophan 5-monooxygenase activation protein, zeta [Source:RGD Symbol;Acc:3980]	15.9181	15.6411	15.574	15.3761	15.7759	15.1195	15.3875	15.657	0.982789	1.01773
ENSRNOG00000011946	Ptn	pleiotrophin [Source:RGD Symbol;Acc:3444]	15.9068	15.5686	15.5756	15.697	15.4235	15.04	15.3394	15.6343	0.981135	1.01991
ENSRNOG00000014268	Abca2	ATP binding cassette subfamily A member 2 [Source:RGD Symbol;Acc:620238]	16.0991	16.0562	14.9588	16.4248	14.6017	15.9066	15.4796	15.6281	0.990495	0.973152
ENSRNOG00000010872	Ckb	creatine kinase B [Source:RGD Symbol;Acc:2357]	16.0307	15.8973	14.9003	16.0515	15.1261	16.2036	15.6954	15.6012	1.00604	0.968637
ENSRNOG00000008937	Csrp1	cysteine and glycine-rich protein 1 [Source:RGD Symbol;Acc:62053]	16.086	15.6305	15.233	15.8342	15.2199	15.9231	15.5633	15.6007	0.997602	0.977402
ENSRNOG00000016163	Slc1a3	solute carrier family 1 member 3 [Source:RGD Symbol;Acc:3698]	15.631	16.1817	15.2168	15.5946	15.3502	14.919	14.6774	15.5949	0.941168	0.983802
ENSRNOG00000020279	Syt11	synaptotagmin 11 [Source:RGD Symbol;Acc:62042]	16.1663	16.0666	14.6533	16.0218	15.0522	15.3831	15.24	15.592	0.977423	0.990697
ENSRNOG00000002840	Atp5f1b	ATP synthase F1 subunit beta [Source:RGD Symbol;Acc:621368]	15.7356	15.408	15.9189	15.1593	15.67	15.4158	15.4745	15.5784	0.993334	1.00381
ENSRNOG00000015396	Sptan1	spectrin, alpha, non-erythrocytic 1 [Source:RGD Symbol;Acc:621714]	15.2622	15.7792	15.8789	15.6274	15.3246	15.6993	15.5273	15.5745	0.996971	0.989041
ENSRNOG00000011572	Klc1	kinesin light chain 1 [Source:RGD Symbol;Acc:621411]	16.2117	15.7899	15.1193	15.5836	15.1579	15.1731	14.8768	15.5725	0.955326	0.980469
ENSRNOG00000050519	Rhoa	ras homolog family member A [Source:RGD Symbol;Acc:619921]	15.6752	15.4135	15.8734	15.1673	15.5961	15.1766	15.3463	15.5451	0.987212	1.01118
ENSRNOG00000023781	Plec	plectin [Source:RGD Symbol;Acc:621649]	14.7399	15.5625	15.695	15.789	15.9382	16.3669	16.0477	15.5449	1.03234	0.980498
ENSRNOG00000003029	Calr	calreticulin [Source:RGD Symbol;Acc:620288]	15.4938	15.3543	15.913	14.9468	15.8777	15.4032	15.3755	15.5171	0.990873	0.998198
ENSRNOG00000007650	Cd63	Cd63 molecule [Source:RGD Symbol;Acc:62080]	15.4194	15.1428	16.0545	14.7201	16.19	15.4743	15.6296	15.5054	1.00801	1.01003
ENSRNOG00000018774	Rps14	ribosomal protein S14 [Source:RGD Symbol;Acc:62025]	16.4561	15.2549	15.8207	14.3788	15.6074	14.8856	14.6377	15.5036	0.94415	0.983345
ENSRNOG00000004621	Rtn4	reticulon 4 [Source:RGD Symbol;Acc:620989]	15.7409	15.5746	15.2711	15.4698	15.4493	14.9799	15.3236	15.5012	0.988546	1.02295
ENSRNOG00000030019	Atp1a1	ATPase Na+/K+ transporting subunit alpha 1 [Source:RGD Symbol;Acc:2167]	15.63	16.0207	14.4391	15.8262	15.5853	15.7295	15.549	15.5002	1.00314	0.988526
ENSRNOG00000016047	Macf1	microtubule-actin crosslinking factor 1 [Source:RGD Symbol;Acc:1306057]	14.9933	15.91	15.4712	15.6576	15.469	15.446	15.3399	15.5002	0.989656	0.99313
ENSRNOG00000055089	Slc44a1	solute carrier family 44 member 1 [Source:RGD Symbol;Acc:621426]	15.9306	15.6272	15.0479	15.6474	15.2104	15.3344	15.4064	15.4927	0.994431	1.0047
ENSRNOG00000029535	Nrbp2	nuclear receptor binding protein 2 [Source:RGD Symbol;Acc:1591749]	15.368	16.0476	15.1564	16.1483	14.7149	15.4231	15.0598	15.4871	0.972409	0.976438
ENSRNOG00000012206	Dennd5a	DENN domain containing 5A [Source:RGD Symbol;Acc:1306759]	16.1045	15.7973	14.8486	15.8058	14.8472	15.2909	15.083	15.4807	0.97431	0.986402
ENSRNOG00000019578	Rps16	ribosomal protein S16 [Source:RGD Symbol;Acc:621031]	16.1541	15.3536	15.575	15.2467	14.9577	15.7281	15.1996	15.4574	0.983319	0.966399
ENSRNOG00000052802	Aldoa	aldolase, fructose-bisphosphate A [Source:RGD Symbol;Acc:2089]	15.5775	15.2775	15.5891	15.0875	15.7188	15.3146	15.3114	15.4501	0.991025	0.999795
ENSRNOG00000017628	Tagln	transgelin [Source:RGD Symbol;Acc:3723]	15.3346	14.603	16.5679	14.1252	16.5973	16.6929	15.7509	15.4456	1.01976	0.943569
ENSRNOG00000058898	Nedd4	neural precursor cell expressed, developmentally down-regulated 4, E3 ubiquitin protein ligase [Source:RGD Symbol;Acc:3157]	15.1583	15.5036	15.6269	15.3414	15.5951	15.1857	15.5597	15.4451	1.00742	1.02462
ENSRNOG00000018645	Rpsa	ribosomal protein SA [Source:RGD Symbol;Acc:71026]	15.801	14.9867	15.7216	15.0155	15.6559	15.8403	15.4734	15.4362	1.00241	0.976839
ENSRNOG00000016580	Rps23	ribosomal protein S23 [Source:RGD Symbol;Acc:621039]	16.2155	15.237	15.5536	14.9243	15.2431	14.96	14.7146	15.4347	0.953347	0.9836
ENSRNOG00000031364	Kif1c	kinesin family member 1C [Source:RGD Symbol;Acc:70928]	15.8479	15.4591	15.1143	15.6544	15.0315	15.5831	15.2126	15.4214	0.986457	0.976223
ENSRNOG00000014030	Synm	synemin [Source:RGD Symbol;Acc:727872]	15.8963	16.3177	14.2621	15.7502	14.8274	15.075	14.4562	15.4108	0.938061	0.958953
ENSRNOG00000057125	Ddr1	discoidin domain receptor tyrosine kinase 1 [Source:RGD Symbol;Acc:2252]	15.6356	15.7347	14.9381	15.7827	14.8592	15.7297	15.3326	15.3901	0.996266	0.974756
ENSRNOG00000051650	Ywhaq	tyrosine 3-monooxygenase/tryptophan 5-monooxygenase activation protein, theta [Source:RGD Symbol;Acc:3979]	15.9441	15.3494	15.091	15.3872	15.161	15.0969	15.1736	15.3865	0.986162	1.00508
ENSRNOG00000001148	Rplp0	ribosomal protein lateral stalk subunit P0 [Source:RGD Symbol;Acc:621247]	15.6389	14.948	15.7447	14.9835	15.6134	15.9465	15.6799	15.3857	1.01912	0.98328
ENSRNOG00000030680	Ddx5	DEAD-box helicase 5 [Source:RGD Symbol;Acc:619906]	14.938	15.433	15.7744	15.2376	15.5342	14.6132	15.2142	15.3835	0.988995	1.04112
ENSRNOG00000014013	Map4k4	mitogen-activated protein kinase kinase kinase kinase 4 [Source:RGD Symbol;Acc:1305322]	15.6848	15.4753	14.9115	15.4239	15.3725	15.4225	15.3009	15.3736	0.995269	0.992114
ENSRNOG00000017418	Rps3	ribosomal protein S3 [Source:RGD Symbol;Acc:619888]	16.024	15.0258	15.5147	14.9234	15.3772	15.1402	15.0136	15.373	0.976617	0.991636
ENSRNOG00000011913	Cp	ceruloplasmin [Source:RGD Symbol;Acc:2387]	14.7502	15.8368	15.5506	15.0975	15.6198	15.199	15.3786	15.371	1.00049	1.01182
ENSRNOG00000025695	Tns3	tensin 3 [Source:RGD Symbol;Acc:1564174]	15.6838	15.835	14.7138	15.6031	15.0106	15.4197	15.01	15.3692	0.976628	0.973434
ENSRNOG00000009409	Fbxo2	F-box protein 2 [Source:RGD Symbol;Acc:621751]	16.0009	15.8525	15.0114	15.812	14.1443	15.4471	14.7966	15.3642	0.963057	0.957889
ENSRNOG00000011893	Rps3a	ribosomal protein S3a [Source:RGD Symbol;Acc:62078]	15.7925	14.9355	15.6861	14.7538	15.6335	14.886	14.9137	15.3603	0.970928	1.00186
ENSRNOG00000006532	H3f3a	H3 histone family member 3A [Source:RGD Symbol;Acc:2319910]	15.5461	15.1463	15.6266	14.9089	15.5558	14.7611	15.1603	15.3567	0.98721	1.02704
ENSRNOG00000005504	Pkp4	plakophilin 4 [Source:RGD Symbol;Acc:1307840]	15.7056	15.6441	15.1749	15.3243	14.9312	15.0148	14.6174	15.356	0.951899	0.973531
ENSRNOG00000021403	Rhob	ras homolog family member B [Source:RGD Symbol;Acc:621309]	15.7164	15.2211	15.1335	15.4285	15.2101	15.5237	15.4083	15.3419	1.00433	0.992566
ENSRNOG00000054890	Flna	filamin A [Source:RGD Symbol;Acc:1560614]	14.3789	14.9387	16.0094	14.8987	16.4636	16.3983	16.0922	15.3379	1.04918	0.981335
ENSRNOG00000026963	Hsp90b1	heat shock protein 90 beta family member 1 [Source:RGD Symbol;Acc:1310482]	15.0703	15.1817	15.3884	14.9551	16.0833	15.0038	15.3196	15.3358	0.998948	1.02105
ENSRNOG00000003201	Rps4x	ribosomal protein S4, X-linked [Source:RGD Symbol;Acc:2324318]	15.6445	14.9439	15.7824	14.7656	15.5383	15.0477	15.1168	15.3349	0.985778	1.00459
ENSRNOG00000010389	Ndrg2	NDRG family member 2 [Source:RGD Symbol;Acc:621874]	15.9412	15.6278	14.9901	15.4474	14.6534	15.2851	14.6095	15.332	0.952876	0.955798
ENSRNOG00000001235	Gna12	G protein subunit alpha 12 [Source:RGD Symbol;Acc:71018]	16.0841	15.6802	14.4122	15.8822	14.5889	15.6145	15.1396	15.3295	0.987613	0.969586
ENSRNOG00000016896	Rpl3	ribosomal protein L3 [Source:RGD Symbol;Acc:735105]	15.6052	15.0279	15.4887	15.0398	15.4796	15.5319	15.4628	15.3282	1.00878	0.995553
ENSRNOG00000004060	Calm1	calmodulin 1 [Source:RGD Symbol;Acc:2257]	15.4681	15.0554	15.414	15.2086	15.4868	15.3276	15.3913	15.3266	1.00422	1.00416
ENSRNOG00000010881	Trak2	trafficking kinesin protein 2 [Source:RGD Symbol;Acc:620915]	16.0895	15.8803	14.1614	15.8709	14.5316	14.909	14.7347	15.3067	0.962631	0.988309
ENSRNOG00000047768	Lamb2	laminin subunit beta 2 [Source:RGD Symbol;Acc:2988]	14.5433	15.4298	15.8008	15.5159	15.1321	15.6009	15.4643	15.2844	1.01177	0.991247
ENSRNOG00000049402	Nbl1	NBL1, DAN family BMP antagonist [Source:RGD Symbol;Acc:3151]	15.3894	15.2879	15.7795	15.1935	14.7159	15.2519	14.9745	15.2732	0.980442	0.981812
ENSRNOG00000036701	Actg1	actin, gamma 1 [Source:RGD Symbol;Acc:1304556]	15.2586	14.6545	15.866	14.2147	16.2577	15.557	14.9594	15.2503	0.980928	0.961588
ENSRNOG00000016013	Gprc5b	G protein-coupled receptor, class C, group 5, member B [Source:RGD Symbol;Acc:1309510]	15.9894	16.0382	14.2282	16.0752	13.8243	15.174	14.6	15.231	0.958569	0.962175
ENSRNOG00000033581	AABR07044388.2		14.4272	15.2751	15.5457	15.8523	14.9764	15.807	15.5175	15.2153	1.01986	0.981681
ENSRNOG00000003897	Col1a1	collagen type I alpha 1 chain [Source:RGD Symbol;Acc:61817]	14.0874	14.5042	15.8317	16.1377	15.4232	16.3484	16.5251	15.1968	1.0874	1.01081
ENSRNOG00000043387	Cpe	carboxypeptidase E [Source:RGD Symbol;Acc:2394]	15.0966	15.2233	15.2581	15.0906	15.2	15.0079	14.9111	15.1737	0.982695	0.993552
ENSRNOG00000010966	Itgb1	integrin subunit beta 1 [Source:RGD Symbol;Acc:2927]	14.6795	14.9031	15.4837	14.7554	16.0355	15.2415	15.6183	15.1715	1.02945	1.02472
ENSRNOG00000020206	Ctsd	cathepsin D [Source:RGD Symbol;Acc:621511]	14.9923	15.1307	14.9631	14.9703	15.7413	16.1113	16.041	15.1595	1.05815	0.995636
ENSRNOG00000014288	Fn1	fibronectin 1 [Source:RGD Symbol;Acc:2624]	13.1714	14.5552	17.049	14.6615	16.3522	15.7831	16.3726	15.1579	1.08014	1.03735
ENSRNOG00000003148	Timp2	TIMP metallopeptidase inhibitor 2 [Source:RGD Symbol;Acc:61312]	15.1354	15.1891	15.7714	14.9435	14.6723	15.16	14.8323	15.1423	0.979528	0.97839
ENSRNOG00000003147	Sqstm1	sequestosome 1 [Source:RGD Symbol;Acc:69287]	15.5682	15.2882	14.9969	15.1974	14.6495	14.9683	14.77	15.14	0.975557	0.986752
ENSRNOG00000033615	Mt-nd3	mitochondrially encoded NADH dehydrogenase 3 [Source:RGD Symbol;Acc:620557]	15.7766	15.2318	15.6726	13.1054	15.91	12.765	13.0947	15.1393	0.864951	1.02583
ENSRNOG00000061216	Tubb5	tubulin, beta 5 class I [Source:RGD Symbol;Acc:628596]	14.7492	14.4245	15.8514	14.3307	16.3193	16.1803	15.8453	15.135	1.04693	0.979296
ENSRNOG00000018294	Hspa5	heat shock protein family A (Hsp70) member 5 [Source:RGD Symbol;Acc:2843]	14.629	14.8383	15.4384	14.556	16.2111	15.0047	15.1081	15.1346	0.998251	1.00689
ENSRNOG00000030124	Ptpn11	protein tyrosine phosphatase, non-receptor type 11 [Source:RGD Symbol;Acc:3447]	15.6791	15.4344	14.5261	15.4488	14.5744	15.1696	14.8257	15.1326	0.979719	0.977327
ENSRNOG00000017952	44076	septin 2 [Source:RGD Symbol;Acc:620056]	15.3257	15.1097	15.165	14.8162	15.2237	14.3773	14.8263	15.1281	0.980054	1.03123
ENSRNOG00000017895	Eno1	enolase 1 [Source:RGD Symbol;Acc:2553]	15.0107	15.0274	15.0025	14.9342	15.661	15.67	15.3364	15.1272	1.01383	0.978712
ENSRNOG00000033790	Hnrnpu	heterogeneous nuclear ribonucleoprotein U [Source:RGD Symbol;Acc:620372]	15.0013	15.2547	15.0355	15.0493	15.2695	14.6445	15.0153	15.1221	0.99294	1.02532
ENSRNOG00000036688	Arhgdia	Rho GDP dissociation inhibitor alpha [Source:RGD Symbol;Acc:1359547]	15.0799	14.8205	15.3162	14.9044	15.4624	15.7497	15.4904	15.1167	1.02472	0.983536
ENSRNOG00000009378	Rpl4	ribosomal protein L4 [Source:RGD Symbol;Acc:619824]	15.5399	14.7804	15.219	14.7629	15.256	15.1017	15.0887	15.1116	0.99848	0.999135
ENSRNOG00000011329	Pkm	pyruvate kinase M1/2 [Source:RGD Symbol;Acc:3337]	14.8649	14.801	15.3926	14.3395	16.1481	15.5274	15.5704	15.1092	1.03052	1.00277
ENSRNOG00000011175	Hnrnpa2b1	heterogeneous nuclear ribonucleoprotein A2/B1 [Source:RGD Symbol;Acc:1310403]	14.8632	15.0451	15.2038	14.9346	15.463	14.6075	15.0975	15.1019	0.999706	1.03354
ENSRNOG00000007462	44082	septin 8 [Source:RGD Symbol;Acc:1308449]	15.9737	15.5806	14.285	15.5096	14.1593	14.7221	14.4892	15.1016	0.959446	0.984183
ENSRNOG00000054140	Myl6	myosin light chain 6 [Source:RGD Symbol;Acc:1589019]	15.0296	14.4878	15.8089	14.6504	15.493	15.5169	15.19	15.0939	1.00636	0.978931
ENSRNOG00000019778	Cavin1	caveolae associated protein 1 [Source:RGD Symbol;Acc:1307685]	14.6321	14.6367	15.9251	14.9604	15.3077	15.8005	15.5972	15.0924	1.03345	0.987138
ENSRNOG00000017466	Kif5b	kinesin family member 5B [Source:RGD Symbol;Acc:621559]	15.6447	15.4772	14.1392	15.7353	14.4431	14.758	14.8558	15.0879	0.98462	1.00663
ENSRNOG00000008301	Tagln2	transgelin 2 [Source:RGD Symbol;Acc:1310840]	15.0149	14.7611	15.2936	14.653	15.6826	15.6139	15.3368	15.081	1.01696	0.982252
ENSRNOG00000055257	Selenof	selenoprotein F [Source:RGD Symbol;Acc:621291]	15.5498	14.871	15.3301	14.5355	15.0909	14.6511	14.5415	15.0754	0.964583	0.992519
ENSRNOG00000020918	Ccnd1	cyclin D1 [Source:RGD Symbol;Acc:68384]	15.1241	14.5358	14.8212	14.5687	16.3262	15.64	15.64	15.0752	1.03746	0.999996
ENSRNOG00000047179	Aplp2	amyloid beta precursor like protein 2 [Source:RGD Symbol;Acc:2128]	14.91	15.2676	15.3254	15.0697	14.797	14.8276	14.9067	15.074	0.988902	1.00533
ENSRNOG00000004291	Cltc	clathrin heavy chain [Source:RGD Symbol;Acc:2364]	14.8418	15.1822	15.1725	14.9117	15.2548	14.5912	15.0299	15.0726	0.997166	1.03006
ENSRNOG00000008629	Secisbp2l	SECIS binding protein 2-like [Source:RGD Symbol;Acc:1559930]	15.4943	15.36	14.4887	15.7347	14.2694	14.5185	14.7658	15.0694	0.979856	1.01704
ENSRNOG00000042499	Tmsb10	thymosin, beta 10 [Source:RGD Symbol;Acc:62022]	15.4853	14.4117	15.8973	14.2032	15.3346	14.7209	14.9221	15.0664	0.990424	1.01367
ENSRNOG00000032699	Ttyh1	tweety family member 1 [Source:RGD Symbol;Acc:1310103]	15.4191	15.5874	14.5986	15.5274	14.1735	15.1567	14.6845	15.0612	0.974991	0.96885
ENSRNOG00000007281	Flnc	filamin C [Source:RGD Symbol;Acc:1308807]	14.1345	14.743	15.4267	14.56	16.3732	15.7639	15.5343	15.0475	1.03235	0.98544
ENSRNOG00000006030	Ptprz1	protein tyrosine phosphatase, receptor type Z1 [Source:RGD Symbol;Acc:3455]	15.2943	15.6396	14.1135	15.3993	14.7571	14.6795	14.7602	15.0408	0.981347	1.0055
ENSRNOG00000015018	Pdia3	protein disulfide isomerase family A, member 3 [Source:RGD Symbol;Acc:68430]	14.6736	14.8591	15.4478	14.668	15.5281	14.8767	15.1237	15.0353	1.00587	1.0166
ENSRNOG00000010645	Lgals3	galectin 3 [Source:RGD Symbol;Acc:69356]	14.9558	14.847	15.4904	14.706	15.0475	15.4412	15.1639	15.0093	1.0103	0.982045
ENSRNOG00000000805	Gja1	gap junction protein, alpha 1 [Source:RGD Symbol;Acc:2690]	14.6345	15.2961	15.4123	15.106	14.5873	14.2654	14.3371	15.0072	0.955346	1.00503
ENSRNOG00000034066	Hspa8	heat shock protein family A (Hsp70) member 8 [Source:RGD Symbol;Acc:621725]	14.9202	14.5235	15.2007	14.9052	15.4839	15.3357	15.224	15.0067	1.01448	0.992718
ENSRNOG00000004554	Dcn	decorin [Source:RGD Symbol;Acc:61895]	14.8203	14.5321	15.2962	15.1584	15.1771	15.0954	15.5271	14.9968	1.03536	1.0286
ENSRNOG00000003253	Qdpr	quinoid dihydropteridine reductase [Source:RGD Symbol;Acc:619915]	15.8609	14.9105	14.6395	14.5817	14.9027	14.6379	14.5758	14.9791	0.973076	0.995753
ENSRNOG00000006992	Rpl7	ribosomal protein L7 [Source:RGD Symbol;Acc:735169]	15.3429	14.5092	15.1768	14.6252	15.2101	14.7973	14.856	14.9729	0.992192	1.00397
ENSRNOG00000055579	Tmbim6	transmembrane BAX inhibitor motif containing 6 [Source:RGD Symbol;Acc:3842]	15.1715	15.039	14.9097	15.1138	14.6279	14.9174	14.7338	14.9724	0.984063	0.987693
ENSRNOG00000005796	Ctnna1	catenin alpha 1 [Source:RGD Symbol;Acc:1359485]	14.9514	15.1941	14.7495	15.0093	14.8876	15.1407	14.9891	14.9584	1.00206	0.989987
ENSRNOG00000008921	Dynll2	dynein light chain LC8-type 2 [Source:RGD Symbol;Acc:619860]	15.415	15.1071	14.7654	15.2191	14.2728	14.429	14.449	14.9559	0.966107	1.00139
ENSRNOG00000004089	Enpp2	ectonucleotide pyrophosphatase/phosphodiesterase 2 [Source:RGD Symbol;Acc:69298]	15.7114	15.4143	13.9464	15.4643	14.1978	14.5455	14.5809	14.9468	0.975516	1.00243
ENSRNOG00000003120	Prelp	proline and arginine rich end leucine rich repeat protein [Source:RGD Symbol;Acc:620226]	14.3177	14.9002	15.3652	14.8965	15.2332	15.6118	15.3331	14.9426	1.02614	0.98215
ENSRNOG00000011452	Aldoc	aldolase, fructose-bisphosphate C [Source:RGD Symbol;Acc:2091]	15.8635	15.7406	14.0646	15.6857	13.3248	15.0095	14.1998	14.9358	0.950724	0.946059
ENSRNOG00000042233	Rpl41	ribosomal protein L41 [Source:RGD Symbol;Acc:621210]	15.4284	14.4105	15.4158	14.1148	15.2677	14.7187	14.4278	14.9274	0.966528	0.980231
ENSRNOG00000014453	Anxa5	annexin A5 [Source:RGD Symbol;Acc:2120]	14.4733	14.572	16.253	14.2264	15.0984	14.3491	14.7514	14.9246	0.98839	1.02803
ENSRNOG00000000168	Gatm	glycine amidinotransferase [Source:RGD Symbol;Acc:71090]	15.8219	15.1439	14.1168	14.8566	14.6735	14.407	14.3912	14.9225	0.964396	0.998908
ENSRNOG00000056870	Gdi1	GDP dissociation inhibitor 1 [Source:RGD Symbol;Acc:2676]	15.0385	15.0418	15	14.9365	14.5639	14.3398	14.5178	14.9161	0.973299	1.01242
ENSRNOG00000019113	Hnrnpk	heterogeneous nuclear ribonucleoprotein K [Source:RGD Symbol;Acc:71058]	15.0585	14.8727	15.0672	14.5136	15.0651	14.1128	14.5712	14.9154	0.976919	1.03248
ENSRNOG00000001285	Atp2a2	ATPase sarcoplasmic/endoplasmic reticulum Ca2+ transporting 2 [Source:RGD Symbol;Acc:2174]	14.7824	15.1029	14.5803	15.017	15.0873	15.0498	15.0562	14.914	1.00953	1.00042
ENSRNOG00000030118	Msn	moesin [Source:RGD Symbol;Acc:621260]	14.6167	14.6189	14.9222	14.4017	16.0084	15.4696	15.6004	14.9136	1.04605	1.00846
ENSRNOG00000023529	Rpl5	ribosomal protein L5 [Source:RGD Symbol;Acc:619825]	15.3857	14.6111	14.8922	14.5884	15.0557	14.6908	14.6612	14.9066	0.983535	0.997984
ENSRNOG00000020167	Reep5	receptor accessory protein 5 [Source:RGD Symbol;Acc:1306047]	14.9633	14.9797	15.265	14.8356	14.4842	14.3951	14.4429	14.9056	0.968961	1.00332
ENSRNOG00000007367	44078	septin 4 [Source:RGD Symbol;Acc:1308781]	15.7756	15.3883	14.2268	15.6825	13.4496	14.7057	14.563	14.9046	0.977084	0.990295
ENSRNOG00000034242	Vcp	valosin-containing protein [Source:RGD Symbol;Acc:621595]	14.8845	14.9491	14.9656	14.7083	15.0091	14.8213	14.9766	14.9033	1.00492	1.01048
ENSRNOG00000000814	Fabp7	fatty acid binding protein 7 [Source:RGD Symbol;Acc:69312]	15.5782	14.7468	14.9656	14.2966	14.9238	13.6523	13.9049	14.9022	0.933078	1.0185
ENSRNOG00000010362	Anxa2	annexin A2 [Source:RGD Symbol;Acc:621170]	14.4178	14.198	15.9763	13.8712	16.0371	15.4144	15.5017	14.9001	1.04038	1.00566
ENSRNOG00000008639	Pabpc1	poly(A) binding protein, cytoplasmic 1 [Source:RGD Symbol;Acc:619838]	14.9073	14.5513	14.9663	14.5043	15.5494	15.1101	15.3008	14.8957	1.02719	1.01262
ENSRNOG00000016552	Hmgcs1	3-hydroxy-3-methylglutaryl-CoA synthase 1 [Source:RGD Symbol;Acc:70970]	15.6424	15.2695	14.3814	15.3278	13.8426	13.7186	14.0085	14.8927	0.940624	1.02113
ENSRNOG00000054172	Ctnnb1	catenin beta 1 [Source:RGD Symbol;Acc:70487]	14.9976	15.0381	14.8322	14.878	14.7122	14.9596	14.8837	14.8916	0.999466	0.994925
ENSRNOG00000031890	Ncam1	neural cell adhesion molecule 1 [Source:RGD Symbol;Acc:67378]	15.055	15.4222	13.901	15.4801	14.5353	15.3601	14.89	14.8787	1.00075	0.969393
ENSRNOG00000001068	Rac1	Rac family small GTPase 1 [Source:RGD Symbol;Acc:619755]	15.2517	14.9516	14.6537	14.7687	14.7536	14.4212	14.6789	14.8759	0.98676	1.01787
ENSRNOG00000024039	Serinc5	serine incorporator 5 [Source:RGD Symbol;Acc:621571]	15.2941	15.1493	14.019	15.4213	14.482	14.7252	14.8426	14.8731	0.997948	1.00798
ENSRNOG00000015445	Mal	mal, T-cell differentiation protein [Source:RGD Symbol;Acc:3037]	16.4656	16.0124	12.7863	16.1188	12.9521	14.6127	14.5163	14.867	0.976408	0.993407
ENSRNOG00000054626	Rps8	ribosomal protein S8 [Source:RGD Symbol;Acc:61910]	15.3117	14.3933	15.1431	14.4249	15.0502	14.687	14.6142	14.8646	0.983153	0.995046
ENSRNOG00000025791	Dync1li2	dynein, cytoplasmic 1 light intermediate chain 2 [Source:RGD Symbol;Acc:621130]	15.3332	15.1671	14.3205	15.0586	14.4305	14.0505	14.3279	14.862	0.964063	1.01974
ENSRNOG00000020075	Eef1g	eukaryotic translation elongation factor 1 gamma [Source:RGD Symbol;Acc:1302939]	15.1966	14.609	15.1139	14.4756	14.8653	14.988	14.8383	14.8521	0.999076	0.990013
ENSRNOG00000017817	Cox4i1	cytochrome c oxidase subunit 4i1 [Source:RGD Symbol;Acc:68374]	15.2775	14.4287	15.4872	14.0387	14.9911	14.2319	13.7575	14.8446	0.926763	0.966666
ENSRNOG00000031814	Sort1	sortilin 1 [Source:RGD Symbol;Acc:619999]	15.4243	15.3189	14.0515	15.2633	14.1277	14.719	14.5006	14.8371	0.977318	0.985159
ENSRNOG00000018273	Ncl	nucleolin [Source:RGD Symbol;Acc:3153]	14.9049	14.7901	14.7619	14.5092	15.2124	14.3385	14.7367	14.8357	0.993328	1.02777
ENSRNOG00000023993	Kif1a	kinesin family member 1A [Source:RGD Symbol;Acc:1304996]	15.0533	15.6244	13.6038	15.6755	14.2079	15.2433	14.6994	14.833	0.990996	0.964318
ENSRNOG00000005133	Mapt	microtubule-associated protein tau [Source:RGD Symbol;Acc:69329]	15.6529	15.6064	13.6057	15.7039	13.5213	14.5169	14.2262	14.818	0.960059	0.979977
ENSRNOG00000016831	Serpinh1	serpin family H member 1 [Source:RGD Symbol;Acc:69302]	14.1476	14.2338	15.5474	14.7088	15.4292	15.7045	15.4284	14.8134	1.04152	0.982417
ENSRNOG00000046889	Dbi	diazepam binding inhibitor, acyl-CoA binding protein [Source:RGD Symbol;Acc:2490]	15.9996	15.4117	14.4049	14.3035	13.8836	13.4475	12.7706	14.8006	0.862843	0.949667
ENSRNOG00000027864	Ppia	peptidylprolyl isomerase A [Source:RGD Symbol;Acc:3372]	14.8807	14.218	15.3169	14.2961	15.2756	14.9355	14.8897	14.7974	1.00624	0.996934
ENSRNOG00000012820	Add3	adducin 3 [Source:RGD Symbol;Acc:2043]	14.8855	15.1895	14.8119	14.5321	14.5384	14.1092	14.2685	14.7915	0.964647	1.01129
ENSRNOG00000017032	Atp5f1a	ATP synthase F1 subunit alpha [Source:RGD Symbol;Acc:619993]	14.695	14.6579	15.2064	14.5957	14.7836	14.9167	14.8575	14.7877	1.00472	0.996033
ENSRNOG00000001815	Eif4a2	eukaryotic translation initiation factor 4A2 [Source:RGD Symbol;Acc:1309225]	14.8641	14.7349	15.1318	14.3338	14.8681	13.0362	14.0402	14.7865	0.949523	1.07702
ENSRNOG00000023383	Ddx3x	DEAD-box helicase 3, X-linked [Source:RGD Symbol;Acc:1564771]	14.5656	14.7917	14.9542	14.62	14.9758	13.7441	14.5893	14.7815	0.987	1.06149
ENSRNOG00000020843	LOC100360087	ferritin light chain 1-like [Source:RGD Symbol;Acc:2322860]	15.0664	14.1968	15.0675	14.6661	14.9054	15.5739	15.2564	14.7805	1.0322	0.979614
ENSRNOG00000005958	Rrbp1	ribosome binding protein 1 [Source:RGD Symbol;Acc:1306536]	14.4026	14.6868	14.7306	14.8987	15.1798	15.1582	15.1584	14.7797	1.02562	1.00001
ENSRNOG00000001254	Col6a2	collagen type VI alpha 2 chain [Source:RGD Symbol;Acc:1305585]	13.4998	14.2895	15.9529	14.9662	15.1663	15.6475	15.7501	14.7749	1.066	1.00656
ENSRNOG00000056612	Unc13c	unc-13 homolog C [Source:RGD Symbol;Acc:628592]	14.9231	16.303	12.3338	16.0602	14.2192	15.0135	14.4921	14.7679	0.981329	0.965275
ENSRNOG00000028498	Wdr1	WD repeat domain 1 [Source:RGD Symbol;Acc:1305789]	14.9693	14.8671	14.4084	14.4293	15.1532	15.1551	14.8193	14.7654	1.00365	0.977842
ENSRNOG00000014179	Rps2	ribosomal protein S2 [Source:RGD Symbol;Acc:619887]	15.2389	14.1181	15.1202	14.5848	14.7269	15.5566	15.3426	14.7578	1.03962	0.98624
ENSRNOG00000002755	Pafah1b1	platelet-activating factor acetylhydrolase 1b, regulatory subunit 1 [Source:RGD Symbol;Acc:620331]	14.9473	14.8974	14.4573	14.7728	14.6515	13.7498	14.4457	14.7453	0.97968	1.05061
ENSRNOG00000008414	Bsg	basigin (Ok blood group) [Source:RGD Symbol;Acc:2220]	14.1769	14.2392	15.8015	14.5346	14.9689	15.0935	15.0436	14.7442	1.02031	0.996696
ENSRNOG00000051170	Ddx17	DEAD-box helicase 17 [Source:RGD Symbol;Acc:1304945]	14.5143	15.0603	14.5557	14.9174	14.5461	14.1519	14.4617	14.7188	0.982532	1.02189
ENSRNOG00000026985	Phldb1	pleckstrin homology-like domain, family B, member 1 [Source:RGD Symbol;Acc:620878]	14.9443	14.9751	14.2432	15.34	14.0031	14.8989	14.6275	14.7011	0.994992	0.981786
ENSRNOG00000058561	Srrm2	serine/arginine repetitive matrix 2 [Source:RGD Symbol;Acc:1310163]	13.7189	14.9442	14.7873	15.2283	14.8037	15.1523	15.0957	14.6965	1.02716	0.996264
ENSRNOG00000002021	Son	Son DNA binding protein [Source:RGD Symbol;Acc:1309013]	14.3675	14.8876	14.7521	14.8831	14.5835	14.4059	14.641	14.6948	0.996343	1.01632
ENSRNOG00000002461	Nid1	nidogen 1 [Source:RGD Symbol;Acc:3178]	14.4195	14.4553	14.9351	14.7566	14.8473	14.9732	15.0468	14.6827	1.02479	1.00491
ENSRNOG00000012247	Rab7a	RAB7A, member RAS oncogene family [Source:RGD Symbol;Acc:61908]	15.1546	14.8396	14.6734	14.3719	14.3324	14.1813	14.4401	14.6744	0.98403	1.01824
ENSRNOG00000014230	Map1a	microtubule-associated protein 1A [Source:RGD Symbol;Acc:3042]	14.9313	14.944	14.0166	15.2828	14.155	14.9937	14.6209	14.6659	0.996926	0.975131
ENSRNOG00000004214	Rpl26	ribosomal protein L26 [Source:RGD Symbol;Acc:1310607]	15.1885	14.1445	15.104	13.9942	14.8891	14.2832	13.9213	14.6641	0.949346	0.974662
ENSRNOG00000033765	Eif1	eukaryotic translation initiation factor 1 [Source:RGD Symbol;Acc:1306308]	15.1036	14.5616	14.8	14.1554	14.6958	13.7939	14.0859	14.6633	0.960626	1.02117
ENSRNOG00000036839	Hnrnpa1	heterogeneous nuclear ribonucleoprotein A1 [Source:RGD Symbol;Acc:69234]	14.4511	14.5075	14.6605	14.4123	15.2774	14.4505	14.8462	14.6618	1.01258	1.02738
ENSRNOG00000053334	Stmn4	stathmin 4 [Source:RGD Symbol;Acc:69349]	15.558	14.8303	13.9779	15.0155	13.8781	14.1532	14.102	14.652	0.962466	0.996387
ENSRNOG00000020763	Snrnp70	small nuclear ribonucleoprotein U1 subunit 70 [Source:RGD Symbol;Acc:1307120]	14.2826	14.7943	14.5665	14.9585	14.6483	14.4356	14.4609	14.65	0.987091	1.00175
ENSRNOG00000008551	Rps7	ribosomal protein S7 [Source:RGD Symbol;Acc:61907]	15.2667	14.2907	14.6888	14.3581	14.6154	14.4369	14.2665	14.6439	0.974227	0.988201
ENSRNOG00000009345	Ugt8	UDP glycosyltransferase 8 [Source:RGD Symbol;Acc:3938]	15.5532	14.8794	13.7852	15.4154	13.5588	13.8243	14.3354	14.6384	0.979301	1.03697
ENSRNOG00000025936	Rpl6	ribosomal protein L6 [Source:RGD Symbol;Acc:619826]	15.1369	14.2269	15.1123	13.9875	14.7263	14.5939	14.446	14.638	0.986884	0.989863
ENSRNOG00000058412	Morf4l1	mortality factor 4 like 1 [Source:RGD Symbol;Acc:1307938]	15.161	14.6928	14.4453	14.3485	14.5273	13.7868	14.0456	14.635	0.959729	1.01878
ENSRNOG00000000775	Mog	myelin oligodendrocyte glycoprotein [Source:RGD Symbol;Acc:3102]	15.6366	15.0189	13.9702	15.2884	13.2318	14.3946	13.9975	14.6292	0.956825	0.972414
ENSRNOG00000016727	Akr1a1	aldo-keto reductase family 1 member A1 [Source:RGD Symbol;Acc:68346]	14.7879	14.3324	14.8859	14.3254	14.809	14.799	14.6109	14.6281	0.998823	0.987287
ENSRNOG00000008816	Gpnmb	glycoprotein nmb [Source:RGD Symbol;Acc:71008]	15.0202	15.1945	13.8707	14.132	14.8766	15.0114	15.1193	14.6188	1.03423	1.00719
ENSRNOG00000021318	Epas1	endothelial PAS domain protein 1 [Source:RGD Symbol;Acc:68404]	14.3762	14.7966	14.2459	14.8154	14.8528	15.4214	15.0732	14.6174	1.03118	0.977418
ENSRNOG00000000164	Lamp2	lysosomal-associated membrane protein 2 [Source:RGD Symbol;Acc:2990]	14.9829	14.7471	14.5029	14.3167	14.533	13.8827	14.0999	14.6165	0.964654	1.01564
ENSRNOG00000047088	Rab10	RAB10, member RAS oncogene family [Source:RGD Symbol;Acc:620879]	14.9775	14.6689	14.4614	14.6078	14.333	13.8344	14.193	14.6097	0.971476	1.02592
ENSRNOG00000018795	Rpl18a	ribosomal protein L18A [Source:RGD Symbol;Acc:1302976]	15.2354	14.3155	14.8247	14.0824	14.5734	14.6916	14.3557	14.6063	0.982843	0.977139
ENSRNOG00000005828	Skp1	S-phase kinase-associated protein 1 [Source:RGD Symbol;Acc:1359648]	15.1198	14.4845	14.616	14.3304	14.4799	13.5492	13.8708	14.6061	0.949659	1.02374
ENSRNOG00000053468	Tuba1b	tubulin, alpha 1B [Source:RGD Symbol;Acc:1565476]	14.6741	14.1528	15.0133	14.1153	15.0479	15.6372	15.1751	14.6007	1.03934	0.970446
ENSRNOG00000015971	Slc12a2	solute carrier family 12 member 2 [Source:RGD Symbol;Acc:620809]	14.8783	14.8681	14.0217	14.793	14.4414	14.1162	14.5733	14.6005	0.998137	1.03238
ENSRNOG00000019459	Oaz1	ornithine decarboxylase antizyme 1 [Source:RGD Symbol;Acc:3219]	14.9258	14.2533	14.8591	14.3906	14.5459	15.0518	14.7812	14.5949	1.01276	0.982023
ENSRNOG00000011077	Tjp1	tight junction protein 1 [Source:RGD Symbol;Acc:1306305]	14.132	14.542	15.2312	14.2303	14.793	14.0646	14.6227	14.5857	1.00254	1.03968
ENSRNOG00000021808	Tecr	trans-2,3-enoyl-CoA reductase [Source:RGD Symbol;Acc:620376]	15.2724	14.9627	14.3123	14.6358	13.744	14.1307	13.6102	14.5854	0.933135	0.963166
ENSRNOG00000056457	Gpd1	glycerol-3-phosphate dehydrogenase 1 [Source:RGD Symbol;Acc:621381]	13.9361	14.5457	14.4537	14.9913	14.9446	15.6918	15.3117	14.5743	1.0506	0.975777
ENSRNOG00000028274	Myrf	myelin regulatory factor [Source:RGD Symbol;Acc:1306622]	15.0026	14.8865	13.97	15.1963	13.8098	14.9286	14.6275	14.573	1.00374	0.979832
ENSRNOG00000009956	Wnk1	WNK lysine deficient protein kinase 1 [Source:RGD Symbol;Acc:621141]	14.5954	14.7338	14.2889	14.6951	14.5014	14.3097	14.4808	14.5629	0.994363	1.01196
ENSRNOG00000021202	Rtn3	reticulon 3 [Source:RGD Symbol;Acc:620988]	14.9646	14.7445	14.1118	14.8353	14.1553	14.2068	14.2777	14.5623	0.980455	1.00499
ENSRNOG00000017500	Mtss2	MTSS I-BAR domain containing 2 [Source:RGD Symbol;Acc:1309731]	15.0716	15.1911	13.5593	15.1519	13.7788	14.9984	14.2181	14.5505	0.977156	0.947976
ENSRNOG00000004612	Ppp1cb	protein phosphatase 1 catalytic subunit beta [Source:RGD Symbol;Acc:3376]	14.8155	14.4465	14.5866	14.291	14.5936	13.0851	14.0719	14.5466	0.967363	1.07541
ENSRNOG00000021201	Txnip	thioredoxin interacting protein [Source:RGD Symbol;Acc:620886]	14.2368	14.6848	15.173	14.4472	14.1815	14.2596	14.4964	14.5447	0.996684	1.01661
ENSRNOG00000001709	Ap2m1	adaptor related protein complex 2 subunit mu 1 [Source:RGD Symbol;Acc:620135]	14.6822	14.4797	14.6488	14.4568	14.4113	14.7796	14.6469	14.5357	1.00765	0.991022
ENSRNOG00000009006	Ccdc47	coiled-coil domain containing 47 [Source:RGD Symbol;Acc:1308813]	14.712	14.6057	14.5947	14.3749	14.387	13.5588	14.0056	14.5348	0.963588	1.03295
ENSRNOG00000036689	P4hb	prolyl 4-hydroxylase subunit beta [Source:RGD Symbol;Acc:3244]	14.1549	14.046	15.0402	14.1499	15.2505	14.9642	15.0819	14.5283	1.03811	1.00787
ENSRNOG00000010239	Cnbp	CCHC-type zinc finger, nucleic acid binding protein [Source:RGD Symbol;Acc:621807]	14.75	14.3048	14.5733	14.2193	14.794	13.8149	14.2154	14.5283	0.978466	1.02899
ENSRNOG00000018176	Rab6a	RAB6A, member RAS oncogene family [Source:RGD Symbol;Acc:619737]	14.8548	14.5156	14.2576	14.464	14.5255	13.6714	14.2243	14.5235	0.979397	1.04044
ENSRNOG00000016890	Tppp3	tubulin polymerization-promoting protein family member 3 [Source:RGD Symbol;Acc:1305061]	14.97	14.2231	15.0921	14.494	13.8377	14.3607	13.9196	14.5234	0.958427	0.969282
ENSRNOG00000006237	Gpr37l1	G protein-coupled receptor 37-like 1 [Source:RGD Symbol;Acc:628835]	14.8579	15.1079	13.9285	14.9505	13.7585	14.8505	13.9502	14.5206	0.960715	0.939375
ENSRNOG00000057367	Glud1	glutamate dehydrogenase 1 [Source:RGD Symbol;Acc:2708]	14.9634	14.8941	14.2597	14.753	13.7203	14.3089	14.2316	14.5181	0.980267	0.994597
ENSRNOG00000018958	Mt3	metallothionein 3 [Source:RGD Symbol;Acc:621252]	15.7678	14.7323	14.216	14.7216	13.1282	14.495	13.2217	14.5132	0.911016	0.912157
ENSRNOG00000018091	Gdi2	GDP dissociation inhibitor 2 [Source:RGD Symbol;Acc:61802]	14.642	14.4297	14.5715	14.0922	14.8019	13.7818	14.2324	14.5074	0.981039	1.03269
ENSRNOG00000018839	Ntrk2	neurotrophic receptor tyrosine kinase 2 [Source:RGD Symbol;Acc:3213]	14.8015	14.9432	14.1252	15.0229	13.6428	14.4417	14.0705	14.5071	0.969904	0.974297
ENSRNOG00000002749	Spag9	sperm associated antigen 9 [Source:RGD Symbol;Acc:1311289]	14.708	14.8415	13.9997	14.7465	14.214	13.7606	14.212	14.5019	0.980009	1.03281
ENSRNOG00000027012	Usp54	ubiquitin specific peptidase 54 [Source:RGD Symbol;Acc:1303206]	14.7843	15.0528	13.6235	14.982	14.0401	14.4443	14.1632	14.4965	0.977009	0.980539
ENSRNOG00000020595	Rps11	ribosomal protein S11 [Source:RGD Symbol;Acc:621026]	14.8463	13.8904	14.7918	14.2861	14.6431	14.8052	14.609	14.4916	1.00811	0.986748
ENSRNOG00000028505	Rps18	ribosomal protein S18 [Source:RGD Symbol;Acc:3595]	15.0619	13.944	14.986	13.6625	14.7998	14.563	14.1343	14.4908	0.975393	0.97056
ENSRNOG00000014797	Tmbim1	transmembrane BAX inhibitor motif containing 1 [Source:RGD Symbol;Acc:1359409]	14.5603	14.4642	14.3182	14.2337	14.8777	14.4875	14.2459	14.4908	0.983095	0.983323
ENSRNOG00000004147	Abca8a	ATP-binding cassette, subfamily A (ABC1), member 8a [Source:RGD Symbol;Acc:1307333]	14.5309	14.847	14.1983	14.5777	14.2778	14.2298	14.4735	14.4863	0.999115	1.01713
ENSRNOG00000020102	Sirt2	sirtuin 2 [Source:RGD Symbol;Acc:621481]	15.3208	14.8518	13.8198	15.0787	13.359	14.6407	14.2114	14.486	0.981041	0.970674
ENSRNOG00000056765	Rpl10	ribosomal protein L10 [Source:RGD Symbol;Acc:621178]	14.7931	14.0957	14.754	13.9841	14.7872	14.6588	14.3635	14.4828	0.991761	0.979853
ENSRNOG00000013039	Add1	adducin 1 [Source:RGD Symbol;Acc:2041]	14.6838	14.6166	14.4203	14.4816	14.195	14.444	14.2816	14.4795	0.986334	0.988759
ENSRNOG00000017309	Rsrp1	arginine and serine rich protein 1 [Source:RGD Symbol;Acc:1359529]	14.3876	14.814	14.1421	15.1384	13.8898	14.1074	14.3281	14.4744	0.98989	1.01564
ENSRNOG00000003463	Srebf1	sterol regulatory element binding transcription factor 1 [Source:RGD Symbol;Acc:69423]	15.4525	16.0275	13.1241	15.9236	11.8439	14.6171	13.9907	14.4743	0.966588	0.957146
ENSRNOG00000016810	Stmn1	stathmin 1 [Source:RGD Symbol;Acc:2992]	15.4113	14.444	13.8329	14.807	13.8599	14.1739	13.9215	14.471	0.962025	0.982192
ENSRNOG00000009552	Serinc3	serine incorporator 3 [Source:RGD Symbol;Acc:1308390]	14.4911	14.5125	14.2435	14.5788	14.503	14.3444	14.4166	14.4658	0.996602	1.00503
ENSRNOG00000018309	Chd4	chromodomain helicase DNA binding protein 4 [Source:RGD Symbol;Acc:620064]	14.3796	14.6192	14.2417	14.5724	14.4961	14.4896	14.5942	14.4618	1.00915	1.00722
ENSRNOG00000020480	Fads1	fatty acid desaturase 1 [Source:RGD Symbol;Acc:621678]	15.0233	15.0002	13.5909	14.9206	13.7696	14.3441	13.7459	14.4609	0.950557	0.958299
ENSRNOG00000036798	Dusp3	dual specificity phosphatase 3 [Source:RGD Symbol;Acc:1560049]	15.1056	14.8152	13.8153	14.9391	13.5845	14.243	14.0926	14.4519	0.975137	0.989439
ENSRNOG00000018566	Ctsl	cathepsin L [Source:RGD Symbol;Acc:2448]	14.1664	14.1405	15.1814	13.7925	14.9597	14.4729	14.6541	14.4481	1.01426	1.01252
ENSRNOG00000013492	Cap1	cyclase associated actin cytoskeleton regulatory protein 1 [Source:RGD Symbol;Acc:620309]	14.4862	14.2071	14.5918	13.9489	15.0058	14.4693	14.5017	14.448	1.00372	1.00224
ENSRNOG00000002125	Ccni	cyclin I [Source:RGD Symbol;Acc:1309209]	15.153	14.5813	14.0573	14.5166	13.9159	13.6054	13.968	14.4448	0.966988	1.02665
ENSRNOG00000029360	Serinc1	serine incorporator 1 [Source:RGD Symbol;Acc:727843]	14.8257	14.6773	14.0729	14.5206	14.1218	13.6062	13.9245	14.4437	0.964057	1.02339
ENSRNOG00000013656	Lpar1	lysophosphatidic acid receptor 1 [Source:RGD Symbol;Acc:620563]	15.006	14.5733	14.2685	14.7491	13.6052	13.8838	14.0104	14.4404	0.970224	1.00912
ENSRNOG00000023338	Tspan2	tetraspanin 2 [Source:RGD Symbol;Acc:620982]	15.3493	15.1053	13.0039	15.4504	13.2595	13.5615	14.0576	14.4337	0.973943	1.03658
ENSRNOG00000000304	Cd164	CD164 molecule [Source:RGD Symbol;Acc:70942]	14.5699	14.6753	14.1112	14.4439	14.3181	13.6059	14.1873	14.4237	0.983609	1.04273
ENSRNOG00000057620	Slc6a8	solute carrier family 6 member 8 [Source:RGD Symbol;Acc:619711]	14.6939	14.8096	13.7319	14.8964	13.9791	14.3423	14.1362	14.4222	0.980172	0.985632
ENSRNOG00000005924	Dstn	destrin, actin depolymerizing factor [Source:RGD Symbol;Acc:1588366]	14.2505	14.2697	14.5825	14.2281	14.7656	13.9285	14.2922	14.4193	0.991191	1.02612
ENSRNOG00000018567	Slc20a1	solute carrier family 20 member 1 [Source:RGD Symbol;Acc:621079]	14.1795	13.4492	14.656	14.5553	15.2411	13.9322	14.8439	14.4162	1.02967	1.06544
ENSRNOG00000020684	Vat1	vesicle amine transport 1 [Source:RGD Symbol;Acc:1308943]	14.3723	14.3442	14.5153	14.3462	14.5026	14.859	14.7949	14.4161	1.02627	0.995686
ENSRNOG00000049876	Prkar1a	protein kinase cAMP-dependent type I regulatory subunit alpha [Source:RGD Symbol;Acc:3391]	14.6775	14.4581	14.2901	14.3547	14.2902	14.2728	14.3116	14.4141	0.99289	1.00272
ENSRNOG00000007869	Wscd1	WSC domain containing 1 [Source:RGD Symbol;Acc:1308212]	15.5631	14.8623	13.323	15.1693	13.0896	14.5152	14.1554	14.4014	0.982912	0.975206
ENSRNOG00000000527	Mtch1	mitochondrial carrier 1 [Source:RGD Symbol;Acc:1309262]	14.8549	14.3743	14.2521	14.556	13.9581	14.8753	14.3576	14.3991	0.997121	0.9652
ENSRNOG00000007457	Serping1	serpin family G member 1 [Source:RGD Symbol;Acc:735225]	14.0914	14.3927	15.2497	14.007	14.2451	14.6035	14.5307	14.3972	1.00927	0.995014
ENSRNOG00000014297	Sdc4	syndecan 4 [Source:RGD Symbol;Acc:3650]	14.0088	14.3729	14.4049	14.0916	15.0893	14.1865	14.1626	14.3935	0.983957	0.998313
ENSRNOG00000033280	Pam	peptidylglycine alpha-amidating monooxygenase [Source:RGD Symbol;Acc:3252]	14.4187	14.5839	14.2262	14.6298	14.1048	14.3407	14.3732	14.3927	0.998646	1.00227
ENSRNOG00000010997	Ednrb	endothelin receptor type B [Source:RGD Symbol;Acc:2536]	14.5778	15.5592	12.8703	15.0721	13.8793	14.3891	13.8246	14.3918	0.960594	0.960773
ENSRNOG00000018823	Nisch	nischarin [Source:RGD Symbol;Acc:1306950]	14.0726	14.5927	14.3551	14.6404	14.2858	14.8789	14.5649	14.3893	1.0122	0.978892
ENSRNOG00000004392	Aatk	apoptosis-associated tyrosine kinase [Source:RGD Symbol;Acc:1590980]	14.9542	14.7575	13.5917	15.2828	13.3291	14.7013	14.2681	14.3831	0.992005	0.970535
ENSRNOG00000018322	Picalm	phosphatidylinositol binding clathrin assembly protein [Source:RGD Symbol;Acc:621054]	14.3518	14.0978	14.4483	13.9708	15.0326	13.9089	14.5197	14.3803	1.00969	1.04392
ENSRNOG00000005513	Srsf5	serine and arginine rich splicing factor 5 [Source:RGD Symbol;Acc:3664]	14.3205	14.6529	14.5056	14.2395	14.1719	12.9738	13.6827	14.3781	0.951633	1.05463
ENSRNOG00000016630	Tln1	talin 1 [Source:RGD Symbol;Acc:1306247]	13.923	14.1884	14.5878	14.3276	14.8604	15.1326	15.0295	14.3774	1.04536	0.993187
ENSRNOG00000003338	Pmp22	peripheral myelin protein 22 [Source:RGD Symbol;Acc:3359]	14.5635	14.4551	14.3762	14.5371	13.9412	14.2642	14.0479	14.3746	0.977268	0.984831
ENSRNOG00000052113	Ppp1r9b	protein phosphatase 1, regulatory subunit 9B [Source:RGD Symbol;Acc:632281]	14.5331	14.3276	14.3452	14.3357	14.3311	14.6994	14.5127	14.3745	1.00961	0.987294
ENSRNOG00000007234	Cyp51	cytochrome P450, family 51 [Source:RGD Symbol;Acc:2481]	14.945	14.4662	13.9948	14.7512	13.681	13.8548	13.9181	14.3676	0.968712	1.00457
ENSRNOG00000017469	Anxa1	annexin A1 [Source:RGD Symbol;Acc:2118]	13.7754	13.9865	15.3872	13.5417	15.1238	14.0255	14.5385	14.3629	1.01222	1.03657
ENSRNOG00000021157	Ctss	cathepsin S [Source:RGD Symbol;Acc:621513]	15.273	14.6245	14.2147	13.9526	13.7495	13.9059	13.7336	14.3628	0.956189	0.987608
ENSRNOG00000002935	Ankrd40	ankyrin repeat domain 40 [Source:RGD Symbol;Acc:1594678]	15.1114	14.5643	14.0369	14.2593	13.8076	13.7254	13.5052	14.3559	0.940743	0.983958
ENSRNOG00000020889	Nucb1	nucleobindin 1 [Source:RGD Symbol;Acc:620030]	14.008	14.1952	14.7182	14.1734	14.6503	14.6965	14.6085	14.349	1.01809	0.994013
ENSRNOG00000047137	Erbin	erbb2 interacting protein [Source:RGD Symbol;Acc:1562952]	14.2711	14.328	14.4503	13.91	14.781	13.5846	14.3404	14.3481	0.999468	1.05564
ENSRNOG00000001454	Eif4h	eukaryotic translation initiation factor 4H [Source:RGD Symbol;Acc:1359222]	14.6316	14.4216	14.078	14.4866	14.1064	14.6614	14.3767	14.3448	1.00222	0.980578
ENSRNOG00000001249	Col6a1	collagen type VI alpha 1 chain [Source:RGD Symbol;Acc:1565398]	12.9054	13.6316	15.5921	14.5908	14.9956	15.4127	15.567	14.3431	1.08533	1.01001
ENSRNOG00000018020	Apbb1	amyloid beta precursor protein binding family B member 1 [Source:RGD Symbol;Acc:2122]	15.0685	14.5114	13.9602	14.6625	13.4806	14.2757	13.907	14.3366	0.970035	0.974176
ENSRNOG00000012852	Bin1	bridging integrator 1 [Source:RGD Symbol;Acc:621786]	15.2653	14.9233	13.2886	15.1977	13.0049	14.2129	13.7423	14.336	0.95859	0.966888
ENSRNOG00000001223	Pttg1ip	PTTG1 interacting protein [Source:RGD Symbol;Acc:1305983]	14.3704	14.4285	14.8866	13.962	14.0309	14.159	13.9754	14.3357	0.974869	0.987032
ENSRNOG00000014744	Pacs2	phosphofurin acidic cluster sorting protein 2 [Source:RGD Symbol;Acc:1597262]	14.7309	14.7034	13.5473	15.1461	13.5452	14.7177	14.388	14.3346	1.00373	0.977598
ENSRNOG00000019638	Lmna	lamin A/C [Source:RGD Symbol;Acc:620456]	13.93	13.9286	14.6977	14.0332	15.0764	15.23	15.0923	14.3332	1.05296	0.990959
ENSRNOG00000013562	Ndfip1	Nedd4 family interacting protein 1 [Source:RGD Symbol;Acc:1310053]	14.4143	14.2417	14.4902	13.9522	14.5233	13.3753	13.7872	14.3243	0.962501	1.03079
ENSRNOG00000023360	Fus	FUS RNA binding protein [Source:RGD Symbol;Acc:1308864]	14.1413	14.3706	14.3017	14.3473	14.4424	14.0048	14.1782	14.3207	0.990053	1.01238
ENSRNOG00000026589	Dpy19l1	dpy-19 like C-mannosyltransferase 1 [Source:RGD Symbol;Acc:1305822]	14.7452	14.2691	14.0227	14.2084	14.3472	13.831	14.2399	14.3185	0.994506	1.02956
ENSRNOG00000030418	Tmem47	transmembrane protein 47 [Source:RGD Symbol;Acc:1564799]	14.611	14.5414	14.0893	14.4769	13.8553	13.0909	13.6593	14.3148	0.954213	1.04343
ENSRNOG00000010117	Eif3a	eukaryotic translation initiation factor 3, subunit A [Source:RGD Symbol;Acc:1307269]	14.1487	14.2874	14.3712	14.0768	14.6794	13.9898	14.366	14.3127	1.00372	1.02689
ENSRNOG00000020433	Actn4	actinin alpha 4 [Source:RGD Symbol;Acc:61816]	13.8985	14.108	14.2361	14.4367	14.8366	14.9887	14.8496	14.3032	1.0382	0.990723
ENSRNOG00000016343	Dkk3	dickkopf WNT signaling pathway inhibitor 3 [Source:RGD Symbol;Acc:621846]	14.1116	15.0477	14.6017	14.4793	13.2624	13.3072	13.4572	14.3005	0.941027	1.01127
ENSRNOG00000012346	Epb41l2	erythrocyte membrane protein band 4.1-like 2 [Source:RGD Symbol;Acc:1563977]	14.4566	14.4997	13.7995	14.3517	14.3834	14.2073	14.2669	14.2982	0.997812	1.00419
ENSRNOG00000018225	Tp53inp2	tumor protein p53 inducible nuclear protein 2 [Source:RGD Symbol;Acc:735085]	14.6906	14.2179	14.0397	14.4909	14.0283	14.1474	13.9086	14.2935	0.97307	0.983114
ENSRNOG00000018630	Gapdh	glyceraldehyde-3-phosphate dehydrogenase [Source:RGD Symbol;Acc:2661]	14.429	13.9591	14.0181	14.0104	15.0357	15.0001	14.9296	14.2905	1.04472	0.995296
ENSRNOG00000009094	Nudt4	nudix hydrolase 4 [Source:RGD Symbol;Acc:621355]	13.7932	13.5992	15.9886	13.3601	14.6912	13.6334	14.4046	14.2865	1.00827	1.05657
ENSRNOG00000010945	Ywhab	tyrosine 3-monooxygenase/tryptophan 5-monooxygenase activation protein, beta [Source:RGD Symbol;Acc:61998]	14.3788	14.283	14.4173	14.1422	14.1501	13.8014	14.0875	14.2743	0.986912	1.02073
ENSRNOG00000017172	Mvb12b	multivesicular body subunit 12B [Source:RGD Symbol;Acc:1309709]	14.7878	14.4981	13.6773	14.8065	13.5847	14.635	14.135	14.2709	0.990475	0.965834
ENSRNOG00000014961	Pdpn	podoplanin [Source:RGD Symbol;Acc:61819]	13.859	14.0848	14.8537	13.5483	14.9985	14.1263	14.2626	14.2688	0.999565	1.00965
ENSRNOG00000016398	Clstn1	calsyntenin 1 [Source:RGD Symbol;Acc:1306458]	14.3919	14.6418	13.9206	14.5273	13.8123	14.408	14.1076	14.2588	0.989399	0.979149
ENSRNOG00000009683	Sdcbp	syndecan binding protein [Source:RGD Symbol;Acc:621497]	14.033	13.9777	14.7038	13.8755	14.6929	13.8631	14.3685	14.2565	1.00786	1.03646
ENSRNOG00000011501	Atp1b3	ATPase Na+/K+ transporting subunit beta 3 [Source:RGD Symbol;Acc:2172]	13.9933	13.8467	15.2658	13.8247	14.3296	13.585	14.188	14.252	0.995508	1.04439
ENSRNOG00000019007	Rpl14	ribosomal protein L14 [Source:RGD Symbol;Acc:621180]	14.676	13.7127	14.4157	14.053	14.3662	14.4416	14.3623	14.2447	1.00825	0.994506
ENSRNOG00000002524	Gpr37	G protein-coupled receptor 37 [Source:RGD Symbol;Acc:619848]	15.1908	14.9105	12.8907	15.0612	13.1592	14.1327	13.9239	14.2425	0.977628	0.985226
ENSRNOG00000024243	Cadm4	cell adhesion molecule 4 [Source:RGD Symbol;Acc:1304722]	15.1695	14.6212	13.0586	15.073	13.2794	14.7023	14.0045	14.2403	0.983441	0.952541
ENSRNOG00000021240	Atrn	attractin [Source:RGD Symbol;Acc:69063]	14.6088	14.991	13.0284	15.0254	13.5423	14.0349	13.9876	14.2392	0.982332	0.996626
ENSRNOG00000055319	Mrfap1	Morf4 family associated protein 1 [Source:RGD Symbol;Acc:628631]	14.7111	14.2285	14.5981	13.533	14.1225	12.8661	13.3064	14.2386	0.93453	1.03422
ENSRNOG00000013874	Rplp1	ribosomal protein lateral stalk subunit P1 [Source:RGD Symbol;Acc:621774]	14.5684	13.46	14.5663	14.0527	14.5426	14.8731	14.2504	14.238	1.00087	0.958137
ENSRNOG00000002225	Scarb2	scavenger receptor class B, member 2 [Source:RGD Symbol;Acc:621882]	14.5395	14.5867	13.5666	14.5382	13.9415	13.9	14.0288	14.2345	0.98555	1.00927
ENSRNOG00000000774	Gabbr1	gamma-aminobutyric acid type B receptor subunit 1 [Source:RGD Symbol;Acc:621537]	14.6639	14.4981	13.7415	14.5914	13.6773	14.1844	13.6583	14.2345	0.959526	0.962914
ENSRNOG00000030515	Nfasc	neurofascin [Source:RGD Symbol;Acc:620911]	14.4983	14.8262	13.036	15.1887	13.5768	14.6514	14.4565	14.2252	1.01626	0.986693
ENSRNOG00000033508	Mink1	misshapen-like kinase 1 [Source:RGD Symbol;Acc:1359135]	14.2043	14.7695	14.0429	14.6941	13.4144	14.0928	13.9567	14.225	0.98114	0.990349
ENSRNOG00000028648	Olig1	oligodendrocyte transcription factor 1 [Source:RGD Symbol;Acc:621129]	15.1253	14.4739	13.3843	15.1145	12.9882	14.7719	13.9515	14.2172	0.981311	0.944464
ENSRNOG00000031475	Col16a1	collagen type XVI alpha 1 chain [Source:RGD Symbol;Acc:1310982]	13.6	14.0761	14.2139	14.9898	14.2037	15.0154	15.0626	14.2167	1.0595	1.00315
ENSRNOG00000024603	Rps15	ribosomal protein S15 [Source:RGD Symbol;Acc:62026]	14.7584	13.6635	14.4519	14.1568	14.0495	14.7459	14.3703	14.216	1.01085	0.974524
ENSRNOG00000012062	Npc2	NPC intracellular cholesterol transporter 2 [Source:RGD Symbol;Acc:628756]	14.8323	13.9912	14.3874	13.9089	13.9553	14.334	14.2121	14.215	0.999795	0.991496
ENSRNOG00000003226	Mprip	myosin phosphatase Rho interacting protein [Source:RGD Symbol;Acc:619947]	14.0081	13.9947	14.7023	14.0126	14.3564	14.4404	14.3164	14.2148	1.00715	0.991418
ENSRNOG00000055925	Zc3h7b	zinc finger CCCH-type containing 7B [Source:RGD Symbol;Acc:1307064]	14.5699	14.5158	13.97	14.5569	13.4278	14.2442	13.9926	14.2081	0.984835	0.982336
ENSRNOG00000010830	Slc25a4	solute carrier family 25 member 4 [Source:RGD Symbol;Acc:620352]	14.6528	14.1563	14.1423	14.1378	13.9485	14.3077	13.9847	14.2075	0.984315	0.977427
ENSRNOG00000003975	Pfn1	profilin 1 [Source:RGD Symbol;Acc:621825]	14.1957	13.482	14.5435	14.0068	14.7867	15.233	15.0545	14.2029	1.05996	0.988286
ENSRNOG00000020673	Pbxip1	PBX homeobox interacting protein 1 [Source:RGD Symbol;Acc:1305180]	13.9883	14.5261	14.3869	14.2713	13.8354	14.3942	14.0788	14.2016	0.991355	0.978095
ENSRNOG00000057284	Cenpb	centromere protein B [Source:RGD Symbol;Acc:1304794]	14.7092	14.1295	14.006	14.3238	13.8272	14.6246	14.188	14.1991	0.999219	0.970146
ENSRNOG00000061176	Nudt3	nudix hydrolase 3 [Source:RGD Symbol;Acc:1310183]	14.9105	14.324	13.87	14.2187	13.652	13.9448	13.5257	14.195	0.952846	0.969942
ENSRNOG00000029941	Grina	glutamate ionotropic receptor NMDA type subunit associated protein 1 [Source:RGD Symbol;Acc:628873]	14.3582	14.5148	13.9684	14.5406	13.5877	14.6452	14.1012	14.1939	0.993468	0.962853
ENSRNOG00000016638	Gnb1	G protein subunit beta 1 [Source:RGD Symbol;Acc:2718]	14.4162	14.2644	14.0596	14.1157	14.1052	14.292	14.2244	14.1922	1.00227	0.995273
ENSRNOG00000045636	Fasn	fatty acid synthase [Source:RGD Symbol;Acc:620665]	14.4254	14.4841	13.6977	14.8456	13.5006	14.3123	13.9591	14.1907	0.983684	0.975324
ENSRNOG00000020715	Ddb1	damage-specific DNA binding protein 1 [Source:RGD Symbol;Acc:621889]	13.8588	14.1397	14.51	13.9834	14.45	14.3954	14.3861	14.1884	1.01394	0.999353
ENSRNOG00000003289	Lap3	leucine aminopeptidase 3 [Source:RGD Symbol;Acc:1307985]	14.6904	14.1994	14.194	13.688	14.1443	13.6997	13.8883	14.1832	0.979204	1.01376
ENSRNOG00000019549	Akap12	A-kinase anchoring protein 12 [Source:RGD Symbol;Acc:70988]	13.4827	14.2393	14.4116	13.5237	15.2516	14.8846	14.5847	14.1818	1.02841	0.979855
ENSRNOG00000006075	Fez1	fasciculation and elongation protein zeta 1 [Source:RGD Symbol;Acc:619708]	15.5597	14.7476	13.1393	14.777	12.6828	13.8124	13.2192	14.1813	0.932159	0.957054
ENSRNOG00000020525	Col5a3	collagen type V alpha 3 chain [Source:RGD Symbol;Acc:70922]	13.8779	14.1457	13.9175	14.4502	14.514	14.9663	15.0422	14.1811	1.06072	1.00507
ENSRNOG00000007574	Padi2	peptidyl arginine deiminase 2 [Source:RGD Symbol;Acc:3288]	15.1494	15.3469	12.7172	15.1475	12.5155	14.1162	13.317	14.1753	0.939452	0.943386
ENSRNOG00000019328	Phgdh	phosphoglycerate dehydrogenase [Source:RGD Symbol;Acc:61987]	15.0468	14.777	13.3788	14.6678	12.9601	14.3805	13.4585	14.1661	0.95005	0.935883
ENSRNOG00000052968	Hnrnpa3	heterogeneous nuclear ribonucleoprotein A3 [Source:RGD Symbol;Acc:727807]	13.9551	13.9545	14.4623	13.4247	15.0224	13.3518	14.1861	14.1638	1.00157	1.06248
ENSRNOG00000042189	Rab31	RAB31, member RAS oncogene family [Source:RGD Symbol;Acc:628598]	14.3729	14.4344	13.8817	13.9839	14.124	14.1683	14.09	14.1594	0.995103	0.994473
ENSRNOG00000017619	Aldh1a1	aldehyde dehydrogenase 1 family, member A1 [Source:RGD Symbol;Acc:2087]	15.3758	15.7953	12.8571	14.2364	12.5316	12.8726	11.4032	14.1592	0.805351	0.885846
ENSRNOG00000017194	Prdx1	peroxiredoxin 1 [Source:RGD Symbol;Acc:620039]	14.3577	13.74	14.4365	13.4293	14.8243	13.0398	13.6676	14.1576	0.965389	1.04814
ENSRNOG00000009275	Kpnb1	karyopherin subunit beta 1 [Source:RGD Symbol;Acc:2909]	13.9905	14.0149	14.2718	13.7991	14.6894	14.0088	14.3035	14.1531	1.01062	1.02103
ENSRNOG00000009102	Fermt2	fermitin family member 2 [Source:RGD Symbol;Acc:1311799]	14.2565	14.1546	13.9448	14.1298	14.2315	13.8672	13.9774	14.1435	0.988255	1.00794
ENSRNOG00000002610	Carhsp1	calcium regulated heat stable protein 1 [Source:RGD Symbol;Acc:708415]	14.4637	14.0141	14.0905	13.9297	14.1622	14.3268	14.1312	14.132	0.999941	0.98635
ENSRNOG00000014562	Hnrnpf	heterogeneous nuclear ribonucleoprotein F [Source:RGD Symbol;Acc:620366]	14.3778	13.9597	14.4346	13.2464	14.6187	13.6035	13.8953	14.1274	0.983568	1.02145
ENSRNOG00000017127	Rpl28	ribosomal protein L28 [Source:RGD Symbol;Acc:621193]	14.7076	13.5954	14.4352	13.9054	13.9692	14.5646	13.9372	14.1226	0.986877	0.956921
ENSRNOG00000030790	Ctnnd1	catenin delta 1 [Source:RGD Symbol;Acc:1305643]	14.0043	14.2442	14.1207	14.0515	14.1725	13.8675	14.0398	14.1187	0.994417	1.01243
ENSRNOG00000000875	Fhl1	four and a half LIM domains 1 [Source:RGD Symbol;Acc:2615]	14.1269	14.2736	14.3384	14.2801	13.5539	13.796	13.7158	14.1146	0.971745	0.994182
ENSRNOG00000009161	Clasp2	cytoplasmic linker associated protein 2 [Source:RGD Symbol;Acc:619789]	14.699	14.728	13.1113	14.6991	13.2991	13.4575	13.5844	14.1073	0.962931	1.00943
ENSRNOG00000018668	Glg1	golgi glycoprotein 1 [Source:RGD Symbol;Acc:69345]	13.758	14.4261	13.7215	14.4208	14.1954	14.3527	14.3024	14.1044	1.01404	0.996493
ENSRNOG00000014272	Rpl35	ribosomal protein L35 [Source:RGD Symbol;Acc:1303007]	14.791	13.5466	14.3343	13.8251	13.9946	14.3902	13.8233	14.0983	0.980491	0.960606
ENSRNOG00000010218	NEWGENE_619861	eukaryotic translation initiation factor 5 [Source:RGD Symbol;Acc:11471634]	14.3565	14.1143	14.0299	13.9229	14.0599	13.2308	13.8269	14.0967	0.980864	1.04506
ENSRNOG00000025691	Pla2g7	phospholipase A2 group VII [Source:RGD Symbol;Acc:1310734]	15.1093	14.7913	12.9496	14.7726	12.827	13.3359	13.0035	14.09	0.922892	0.975078
ENSRNOG00000016374	Fgfr2	fibroblast growth factor receptor 2 [Source:RGD Symbol;Acc:2611]	14.4646	14.4811	13.5258	14.3175	13.6481	14.0196	13.8403	14.0874	0.98246	0.987209
ENSRNOG00000009625	Dpysl2	dihydropyrimidinase-like 2 [Source:RGD Symbol;Acc:2517]	14.3106	14.2652	13.0371	15.1022	13.715	14.9354	14.6808	14.086	1.04223	0.982955
ENSRNOG00000015845	Niban2	niban apoptosis regulator 2 [Source:RGD Symbol;Acc:1307018]	13.7855	13.6824	14.3465	13.6577	14.9493	14.7874	14.5291	14.0843	1.03158	0.982533
ENSRNOG00000012329	Saraf	store-operated calcium entry-associated regulatory factor [Source:RGD Symbol;Acc:1303011]	14.5137	14.192	13.6645	14.6558	13.3823	14.0111	13.7171	14.0817	0.974109	0.979014
ENSRNOG00000002618	Ivns1abp	influenza virus NS1A binding protein [Source:RGD Symbol;Acc:1306290]	14.5981	14.3067	13.5341	14.097	13.8649	13.3351	13.488	14.0802	0.957942	1.01146
ENSRNOG00000004303	Timp3	TIMP metallopeptidase inhibitor 3 [Source:RGD Symbol;Acc:3865]	13.368	14.3236	14.6198	13.9523	14.1274	14.2314	14.3225	14.0782	1.01735	1.0064
ENSRNOG00000046891	Hk1	hexokinase 1 [Source:RGD Symbol;Acc:2796]	14.3141	14.522	13.6498	14.0771	13.8188	13.883	13.477	14.0763	0.957422	0.970756
ENSRNOG00000001479	Gtf2i	general transcription factor II I [Source:RGD Symbol;Acc:727961]	14.2129	14.3627	13.9792	14.3646	13.459	13.9044	13.7911	14.0757	0.979781	0.991849
ENSRNOG00000006197	Calu	calumenin [Source:RGD Symbol;Acc:620383]	13.5406	13.6985	14.4936	13.427	15.2175	13.9634	14.4092	14.0754	1.02371	1.03193
ENSRNOG00000020235	Hnrnpl	heterogeneous nuclear ribonucleoprotein L [Source:RGD Symbol;Acc:71059]	14.1812	14.0329	13.9853	13.8664	14.2406	14.098	14.0281	14.0613	0.997637	0.995039
ENSRNOG00000016474	Tspan3	tetraspanin 3 [Source:RGD Symbol;Acc:1359444]	14.4739	14.2589	13.95	14.2706	13.352	13.5809	13.5066	14.0611	0.960565	0.994533
ENSRNOG00000000557	Sar1a	secretion associated, Ras related GTPase 1A [Source:RGD Symbol;Acc:1359540]	14.1068	13.9236	14.4325	13.6784	14.1632	13.5966	13.7912	14.0609	0.980818	1.01431
ENSRNOG00000018642	Leng8	leukocyte receptor cluster member 8 [Source:RGD Symbol;Acc:1306180]	13.2995	14.437	13.8339	14.6348	14.087	14.0203	14.0487	14.0584	0.99931	1.00203
ENSRNOG00000019400	Dag1	dystroglycan 1 [Source:RGD Symbol;Acc:621890]	13.7913	14.1305	13.9783	14.2016	14.188	14.4064	14.344	14.0579	1.02035	0.995672
ENSRNOG00000016414	Slc22a17	solute carrier family 22, member 17 [Source:RGD Symbol;Acc:631405]	14.4446	14.4613	13.6247	14.9285	12.8147	14.5172	13.9478	14.0548	0.992389	0.960777
ENSRNOG00000013009	Ldha	lactate dehydrogenase A [Source:RGD Symbol;Acc:2996]	13.3939	13.1185	14.4411	12.9813	16.3342	15.3766	15.4762	14.0538	1.10121	1.00648
ENSRNOG00000006305	Slc38a2	solute carrier family 38, member 2 [Source:RGD Symbol;Acc:69420]	13.8279	13.8692	14.8443	13.8505	13.8756	13.3112	14.0976	14.0535	1.00314	1.05908
ENSRNOG00000023344	Rpl23a	ribosomal protein L23a [Source:RGD Symbol;Acc:1304897]	14.6271	13.6209	14.0915	13.8285	14.0518	14.0819	13.7636	14.044	0.980038	0.977398
ENSRNOG00000006542	Atp6v0c	ATPase H+ transporting V0 subunit C [Source:RGD Symbol;Acc:621394]	13.9563	13.771	14.5611	14.014	13.9145	14.339	14.2949	14.0434	1.01791	0.99692
ENSRNOG00000020674	Rpl27	ribosomal protein L27 [Source:RGD Symbol;Acc:621192]	14.5896	13.4872	14.652	13.3923	14.0947	13.6919	13.6807	14.0432	0.974186	0.999181
ENSRNOG00000030628	Eif4a1	eukaryotic translation initiation factor 4A1 [Source:RGD Symbol;Acc:735141]	14.1118	13.6251	14.2004	13.5167	14.7559	14.0845	14.3306	14.042	1.02055	1.01747
ENSRNOG00000015857	Ctsa	cathepsin A [Source:RGD Symbol;Acc:1309070]	13.8077	13.8118	14.5334	14.0055	14.0412	14.6402	14.5625	14.0399	1.03722	0.994693
ENSRNOG00000001344	Aldh2	aldehyde dehydrogenase 2 family member [Source:RGD Symbol;Acc:69219]	14.1102	14.1092	14.4795	14.0753	13.425	14.1501	13.5903	14.0398	0.967982	0.96044
ENSRNOG00000058249	Pgk1	phosphoglycerate kinase 1 [Source:RGD Symbol;Acc:619878]	13.6362	13.5295	14.2015	13.1897	15.638	14.4455	14.6857	14.039	1.04607	1.01663
ENSRNOG00000023385	Rpl37a	ribosomal protein L37a [Source:RGD Symbol;Acc:2319947]	14.6574	13.4366	14.2158	13.9018	13.982	13.9101	13.5819	14.0387	0.967457	0.976405
ENSRNOG00000010237	Map7d1	MAP7 domain containing 1 [Source:RGD Symbol;Acc:1597986]	14.1201	13.9248	14.0812	14.1509	13.9104	14.4249	14.2299	14.0375	1.01371	0.986481
ENSRNOG00000052620	Rack1	receptor for activated C kinase 1 [Source:RGD Symbol;Acc:69229]	14.3184	13.6719	14.292	13.7657	14.1192	14.6456	14.3427	14.0334	1.02203	0.979318
ENSRNOG00000000520	Srsf3	serine and arginine rich splicing factor 3 [Source:RGD Symbol;Acc:1309233]	14.0797	13.8962	14.1454	13.7048	14.3241	13.2318	13.7666	14.03	0.981226	1.04042
ENSRNOG00000048924	Islr	immunoglobulin superfamily containing leucine-rich repeat [Source:RGD Symbol;Acc:1596359]	13.0261	13.5968	15.7922	14.0957	13.6369	14.0608	14.3975	14.0295	1.02623	1.02395
ENSRNOG00000014214	Rpl27a	ribosomal protein L27a [Source:RGD Symbol;Acc:1309771]	14.6453	13.4052	14.2796	13.563	14.2505	14.3618	13.8555	14.0287	0.98765	0.964742
ENSRNOG00000009778	Tmem59	transmembrane protein 59 [Source:RGD Symbol;Acc:1310313]	14.308	14.1591	14.0713	14.048	13.5414	13.27	13.4945	14.0255	0.962134	1.01691
ENSRNOG00000009263	Ifi27	interferon, alpha-inducible protein 27 [Source:RGD Symbol;Acc:69404]	13.5288	13.381	15.0076	13.86	14.3306	14.2981	14.2995	14.0216	1.01982	1.0001
ENSRNOG00000009449	Trim35	tripartite motif-containing 35 [Source:RGD Symbol;Acc:1564642]	14.2994	14.2852	13.777	14.2715	13.4368	13.8235	13.772	14.014	0.982733	0.996276
ENSRNOG00000007518	Nckap1	NCK-associated protein 1 [Source:RGD Symbol;Acc:61939]	13.8974	14.1159	13.8558	13.8086	14.3694	13.4284	13.8102	14.0094	0.985779	1.02843
ENSRNOG00000013516	Sf3b1	splicing factor 3b, subunit 1 [Source:RGD Symbol;Acc:620148]	13.7732	14.1808	14.1279	13.9777	13.9841	13.3201	13.9329	14.0087	0.994586	1.046
ENSRNOG00000001136	Pebp1	phosphatidylethanolamine binding protein 1 [Source:RGD Symbol;Acc:62017]	14.4344	13.8784	13.8089	14.4146	13.5021	14.7092	14.14	14.0077	1.00945	0.961302
ENSRNOG00000008452	Eid1	EP300 interacting inhibitor of differentiation 1 [Source:RGD Symbol;Acc:1562702]	14.7291	14.0258	14.0294	13.8681	13.3535	13.1592	13.312	14.0012	0.950778	1.01161
ENSRNOG00000033064	Edil3	EGF like repeats and discoidin domains 3 [Source:RGD Symbol;Acc:1588887]	15.0805	14.5171	12.7387	14.4121	13.2543	12.6311	13.345	14.0006	0.953172	1.05651
ENSRNOG00000033261	Fam107a	family with sequence similarity 107, member A [Source:RGD Symbol;Acc:1306327]	14.0133	14.2308	13.9081	14.0461	13.8027	14.3448	14.2267	14.0002	1.01618	0.991768
ENSRNOG00000007901	Tmed10	transmembrane p24 trafficking protein 10 [Source:RGD Symbol;Acc:620970]	14.0776	13.8972	14.019	13.8255	14.1739	14.1174	14.0585	13.9986	1.00428	0.995831
ENSRNOG00000018524	Ezr	ezrin [Source:RGD Symbol;Acc:621161]	14.0377	14.2294	14.0667	13.6169	14.0144	13.7006	13.6609	13.993	0.976264	0.997098
ENSRNOG00000058478	Mapk8ip1	mitogen-activated protein kinase 8 interacting protein 1 [Source:RGD Symbol;Acc:70937]	14.8286	14.2808	13.2027	14.7393	12.8977	14.2573	13.7615	13.9898	0.983677	0.96522
ENSRNOG00000012549	Hs2st1	heparan sulfate 2-O-sulfotransferase 1 [Source:RGD Symbol;Acc:1305366]	14.1612	14.1983	13.4685	13.8352	14.2721	13.9058	13.9053	13.9871	0.994154	0.999965
ENSRNOG00000009884	Lgals1	galectin 1 [Source:RGD Symbol;Acc:69355]	13.8087	13.1097	14.8329	13.1832	14.9929	15.1577	14.7288	13.9855	1.05315	0.971703
ENSRNOG00000000841	Ddx39b	DExD-box helicase 39B [Source:RGD Symbol;Acc:70923]	13.7402	14.0789	14.0399	14.0352	14.0235	13.8095	13.8909	13.9835	0.993377	1.00589
ENSRNOG00000013916	Nefm	neurofilament medium [Source:RGD Symbol;Acc:3160]	15.2094	14.8865	12.6474	14.4352	12.7344	12.18	12.3865	13.9826	0.885854	1.01695
ENSRNOG00000004107	Rpl23	ribosomal protein L23 [Source:RGD Symbol;Acc:62067]	14.4615	13.4319	14.1488	13.39	14.4746	13.6166	13.5613	13.9814	0.969955	0.99594
ENSRNOG00000022386	Opalin	oligodendrocytic myelin paranodal and inner loop protein [Source:RGD Symbol;Acc:1307776]	15.2324	14.6893	12.6901	14.7541	12.5384	13.0144	13.0832	13.9809	0.935791	1.00528
ENSRNOG00000000596	Fyn	FYN proto-oncogene, Src family tyrosine kinase [Source:RGD Symbol;Acc:2641]	14.4627	14.4341	13.0626	14.2437	13.6614	13.8499	13.5924	13.9729	0.972771	0.981409
ENSRNOG00000019018	Plat	plasminogen activator, tissue type [Source:RGD Symbol;Acc:3342]	13.4388	13.9401	14.4134	13.4758	14.5961	13.697	13.7812	13.9728	0.986287	1.00615
ENSRNOG00000002746	Fstl1	follistatin-like 1 [Source:RGD Symbol;Acc:68955]	13.1384	13.7222	14.7545	13.5452	14.7025	14.3984	14.475	13.9726	1.03595	1.00531
ENSRNOG00000017417	Gabarap	GABA type A receptor-associated protein [Source:RGD Symbol;Acc:61911]	14.3007	13.5234	14.6785	13.4678	13.8861	13.6739	13.7171	13.9713	0.981803	1.00316
ENSRNOG00000019799	Pcdhgc3	protocadherin gamma subfamily C, 3 [Source:MGI Symbol;Acc:MGI:1935201]	14.1199	14.2417	13.1942	14.3814	13.9122	14.4671	14.053	13.9699	1.00595	0.971377
ENSRNOG00000026124	Id3	inhibitor of DNA binding 3, HLH protein [Source:RGD Symbol;Acc:2860]	14.6099	14.2629	13.4799	14.249	13.2393	14.0623	13.3924	13.9682	0.958777	0.952362
ENSRNOG00000021035	Rpl18	ribosomal protein L18 [Source:RGD Symbol;Acc:621182]	14.2632	13.5039	14.3637	13.5207	14.187	14.3465	13.9873	13.9677	1.0014	0.974962
ENSRNOG00000031927	Klk6	kallikrein related-peptidase 6 [Source:RGD Symbol;Acc:3419]	14.4052	13.3044	14.4054	13.7816	13.9384	14.4244	14.1052	13.967	1.00989	0.977867
ENSRNOG00000034015	Capn2	calpain 2 [Source:RGD Symbol;Acc:2268]	13.7812	13.9427	14.0086	13.685	14.3985	13.9754	13.9763	13.9632	1.00094	1.00007
ENSRNOG00000002418	Tgfb2	transforming growth factor, beta 2 [Source:RGD Symbol;Acc:70491]	14.2684	14.5382	12.7432	14.7727	13.4654	13.5206	13.6681	13.9576	0.979264	1.01091
ENSRNOG00000011076	Ank2	ankyrin 2 [Source:RGD Symbol;Acc:620156]	13.8188	14.2339	13.7928	14.2191	13.7216	13.9169	13.9282	13.9572	0.997922	1.00081
ENSRNOG00000001611	Rpl24	ribosomal protein L24 [Source:RGD Symbol;Acc:621191]	14.4181	13.381	14.363	13.4223	14.2012	13.9895	13.769	13.9571	0.986521	0.98424
ENSRNOG00000059463	Slc39a1	solute carrier family 39 member 1 [Source:RGD Symbol;Acc:1305241]	13.839	13.6124	14.346	13.6646	14.3161	14.4988	14.378	13.9556	1.03026	0.991665
ENSRNOG00000055471	Ywhah	tyrosine 3-monooxygenase/tryptophan 5-monooxygenase activation protein, eta [Source:RGD Symbol;Acc:3978]	14.2832	13.7087	14.0966	13.3672	14.3197	13.6971	13.8785	13.9551	0.994516	1.01325
ENSRNOG00000009636	Scrn1	secernin 1 [Source:RGD Symbol;Acc:1560999]	14.3506	14.5105	13.4793	14.2923	13.1377	13.3837	13.3142	13.9541	0.954144	0.994805
ENSRNOG00000003399	Hnrnph1	heterogeneous nuclear ribonucleoprotein H1 [Source:RGD Symbol;Acc:620840]	13.4573	14.0051	14.3735	13.7037	14.212	12.8719	13.6021	13.9503	0.975042	1.05673
ENSRNOG00000014162	Plekhb2	pleckstrin homology domain containing B2 [Source:RGD Symbol;Acc:1310954]	13.8671	13.6839	14.2287	13.3645	14.5962	13.5861	13.8461	13.9481	0.992691	1.01914
ENSRNOG00000021168	Anp32e	acidic nuclear phosphoprotein 32 family member E [Source:RGD Symbol;Acc:1310611]	14.1757	13.9377	13.8668	13.3143	14.4132	12.854	13.3471	13.9415	0.957362	1.03836
ENSRNOG00000023786	Ybx1	Y box binding protein 1 [Source:RGD Symbol;Acc:61843]	14.0519	13.5236	14.4867	13.0119	14.6192	14.0271	14.0629	13.9387	1.00891	1.00255
ENSRNOG00000002632	Naca	nascent polypeptide associated complex subunit alpha [Source:RGD Symbol;Acc:1308642]	14.3665	13.4687	14.2547	13.5134	14.0754	13.8853	13.6578	13.9357	0.980056	0.983615
ENSRNOG00000008163	Atp6v1g1	ATPase H+ transporting V1 subunit G1 [Source:RGD Symbol;Acc:1310088]	14.6097	13.8226	13.8132	13.5762	13.8336	13.1366	13.2895	13.9311	0.953943	1.01164
ENSRNOG00000015514	Bcat1	branched chain amino acid transaminase 1 [Source:RGD Symbol;Acc:2195]	13.526	13.9102	14.1449	13.6449	14.4264	13.7154	13.848	13.9305	0.99408	1.00967
ENSRNOG00000026716	LOC100364457	ribosomal protein L9-like [Source:RGD Symbol;Acc:2321003]	14.4428	13.2272	14.0983	13.6109	14.2654	13.4923	13.6361	13.9289	0.978978	1.01066
ENSRNOG00000058359	Fkbp8	FKBP prolyl isomerase 8 [Source:RGD Symbol;Acc:1308670]	14.366	13.8297	13.9494	13.9041	13.5904	14.0125	13.672	13.9279	0.981627	0.975702
ENSRNOG00000018237	Gstp1	glutathione S-transferase pi 1 [Source:RGD Symbol;Acc:2758]	14.9838	13.9226	13.337	13.9392	13.4521	13.3368	13.266	13.927	0.952539	0.994687
ENSRNOG00000053583	Mapk3	mitogen activated protein kinase 3 [Source:RGD Symbol;Acc:3046]	14.3495	13.8548	13.7193	14.0224	13.6859	14.4473	14.0866	13.9264	1.0115	0.975027
ENSRNOG00000008289	Slc25a3	solute carrier family 25 member 3 [Source:RGD Symbol;Acc:70986]	13.9016	13.6966	14.4134	13.539	14.055	13.8321	13.8647	13.9211	0.995945	1.00235
ENSRNOG00000005825	Lyz2	lysozyme 2 [Source:RGD Symbol;Acc:3026]	12.972	13.1806	15.805	12.9162	14.7182	14.2682	14.931	13.9184	1.07275	1.04645
ENSRNOG00000019742	Stat3	signal transducer and activator of transcription 3 [Source:RGD Symbol;Acc:3772]	13.6401	13.9005	13.9659	13.5385	14.5099	14.2417	14.33	13.911	1.03012	1.0062
ENSRNOG00000019724	Ganab	glucosidase II alpha subunit [Source:RGD Symbol;Acc:1309775]	13.539	13.9407	14.0068	13.903	14.1457	14.1413	14.1142	13.907	1.0149	0.998082
ENSRNOG00000000579	Marcks	myristoylated alanine rich protein kinase C substrate [Source:RGD Symbol;Acc:3028]	14.3664	14.0032	13.3584	13.5969	14.2072	13.4864	13.6694	13.9064	0.982956	1.01357
ENSRNOG00000024128	Aco2	aconitase 2 [Source:RGD Symbol;Acc:621360]	14.0086	14.0714	14.1265	13.8714	13.4484	13.8137	13.6508	13.9053	0.981697	0.988207
ENSRNOG00000008465	Tmem176b	transmembrane protein 176B [Source:RGD Symbol;Acc:708403]	14.1694	13.7789	14.0927	13.6934	13.7917	14.4543	14.1949	13.9052	1.02083	0.982057
ENSRNOG00000010048	Dctn1	dynactin subunit 1 [Source:RGD Symbol;Acc:62038]	14.0043	14.0786	13.5831	14.3444	13.5141	14.1767	13.862	13.9049	0.996913	0.977799
ENSRNOG00000026260	Rpl11	ribosomal protein L11 [Source:RGD Symbol;Acc:1308681]	14.3892	13.368	14.2996	13.2874	14.0992	13.7738	13.6681	13.8887	0.984121	0.992329
ENSRNOG00000012701	Map7	microtubule-associated protein 7 [Source:RGD Symbol;Acc:1308866]	14.3859	14.4088	12.8754	14.5346	13.2356	13.541	13.4518	13.888	0.968587	0.993414
ENSRNOG00000014137	Fbln1	fibulin 1 [Source:RGD Symbol;Acc:1308667]	12.9464	13.2995	15.52	13.4608	14.209	13.8563	14.0324	13.8871	1.01046	1.01271
ENSRNOG00000013536	Cdc42	cell division cycle 42 [Source:RGD Symbol;Acc:71043]	13.9133	13.684	14.3633	13.4049	14.0698	13.0378	13.7397	13.8871	0.989386	1.05383
ENSRNOG00000000852	Prrc2a	proline-rich coiled-coil 2A [Source:RGD Symbol;Acc:1303025]	13.4218	13.8346	13.7997	14.2432	14.1345	14.6446	14.5117	13.8867	1.045	0.990926
ENSRNOG00000009982	Pnp	purine nucleoside phosphorylase [Source:RGD Symbol;Acc:1597189]	14.0892	13.6083	14.0977	13.4681	14.142	14.0627	13.9967	13.8811	1.00833	0.995311
ENSRNOG00000050323	Srsf1	serine and arginine rich splicing factor 1 [Source:RGD Symbol;Acc:1587490]	13.5969	13.742	14.1586	13.6198	14.2741	13.2085	13.7668	13.8783	0.991965	1.04227
ENSRNOG00000002389	Morf4l2	mortality factor 4 like 2 [Source:RGD Symbol;Acc:1359471]	13.7956	13.6694	14.1555	13.3173	14.4498	13.3205	13.8107	13.8775	0.995187	1.0368
ENSRNOG00000000314	Sec63	SEC63 homolog, protein translocation regulator [Source:RGD Symbol;Acc:1304984]	14.0534	14.0042	13.6439	13.7238	13.9592	13.1391	13.4832	13.8769	0.971625	1.02618
ENSRNOG00000023226	S100a10	S100 calcium binding protein A10 [Source:RGD Symbol;Acc:628655]	13.6027	12.6467	15.0194	12.5698	15.5378	14.376	14.4348	13.8753	1.04033	1.00409
ENSRNOG00000008830	Nfe2l1	nuclear factor, erythroid 2-like 1 [Source:RGD Symbol;Acc:1311972]	13.7181	13.7814	14.2335	13.8011	13.8415	13.8445	13.813	13.8751	0.995526	0.997731
ENSRNOG00000006130	Rab5b	RAB5B, member RAS oncogene family [Source:RGD Symbol;Acc:1306489]	14.3572	14.0041	13.7514	13.7666	13.4908	13.298	13.3997	13.874	0.965811	1.00765
ENSRNOG00000006545	44081	septin 7 [Source:RGD Symbol;Acc:620469]	14.3968	13.971	13.2111	14.2637	13.5224	12.4761	13.3082	13.873	0.959289	1.0667
ENSRNOG00000013971	Psat1	phosphoserine aminotransferase 1 [Source:RGD Symbol;Acc:735170]	14.9153	14.3986	13.1409	13.9512	12.9516	13.2341	12.3359	13.8715	0.889296	0.932132
ENSRNOG00000009266	Anp32b	acidic nuclear phosphoprotein 32 family member B [Source:RGD Symbol;Acc:621285]	14.1523	13.6178	14.0713	13.1171	14.3791	13.4961	13.6232	13.8675	0.982379	1.00941
ENSRNOG00000018414	Csf1r	colony stimulating factor 1 receptor [Source:RGD Symbol;Acc:2425]	14.2703	13.8434	13.7993	13.7636	13.6531	14.5575	14.4675	13.8659	1.04339	0.993817
ENSRNOG00000016423	Tacc1	transforming, acidic coiled-coil containing protein 1 [Source:RGD Symbol;Acc:1303120]	13.675	14.1323	13.5227	13.9383	14.0471	13.9278	14.0172	13.8631	1.01112	1.00642
ENSRNOG00000014524	S1pr3	sphingosine-1-phosphate receptor 3 [Source:RGD Symbol;Acc:1583843]	14.0789	13.9219	13.685	13.5878	14.0413	14.2735	13.6322	13.863	0.983349	0.955069
ENSRNOG00000015658	Sorbs1	sorbin and SH3 domain containing 1 [Source:RGD Symbol;Acc:1586598]	13.8186	14.1461	13.5965	13.9573	13.7859	13.9549	13.5889	13.8609	0.980377	0.973771
ENSRNOG00000007133	Plxnb2	plexin B2 [Source:RGD Symbol;Acc:1305495]	13.2231	13.7167	14.3887	13.6224	14.3248	14.4806	14.33	13.8551	1.03428	0.989603
ENSRNOG00000003220	H3f3b	H3 histone family member 3B [Source:RGD Symbol;Acc:621095]	14.3529	13.633	14.0047	13.5995	13.6607	13.8803	13.8015	13.8502	0.996482	0.994321
ENSRNOG00000005711	Ptprd	protein tyrosine phosphatase, receptor type, D [Source:RGD Symbol;Acc:1561090]	14.4738	14.5846	12.9015	14.5584	12.7206	12.8593	13.2242	13.8478	0.954967	1.02837
ENSRNOG00000026293	Jun	Jun proto-oncogene, AP-1 transcription factor subunit [Source:RGD Symbol;Acc:2943]	13.3526	13.4598	13.7902	14.2363	14.3913	14.6395	14.4502	13.8461	1.04363	0.98707
ENSRNOG00000003553	Efemp1	EGF containing fibulin extracellular matrix protein 1 [Source:RGD Symbol;Acc:1308528]	13.384	14.3287	14.5153	13.9624	13.037	12.7506	12.4884	13.8455	0.901985	0.979438
ENSRNOG00000017956	Golga7	golgin A7 [Source:RGD Symbol;Acc:1359725]	14.6717	14.1685	13.2145	13.9759	13.1935	13.2391	13.1909	13.8448	0.952766	0.996356
ENSRNOG00000016512	Sema3b	semaphorin 3B [Source:RGD Symbol;Acc:1310079]	14.1441	14.4095	13.3424	14.1394	13.185	13.9676	13.1574	13.8441	0.950399	0.941993
ENSRNOG00000053362	Gabarapl1	GABA type A receptor associated protein like 1 [Source:RGD Symbol;Acc:1596143]	14.5161	13.976	13.5286	13.7567	13.413	13.2128	12.9425	13.8381	0.935279	0.979539
ENSRNOG00000015385	Pink1	PTEN induced putative kinase 1 [Source:RGD Symbol;Acc:1305769]	15.0248	14.2513	12.9536	14.4145	12.5362	13.8524	13.0101	13.8361	0.940306	0.939196
ENSRNOG00000001719	Psmd2	proteasome 26S subunit, non-ATPase 2 [Source:RGD Symbol;Acc:1305752]	13.6258	13.7547	13.9982	13.5707	14.2303	14.0971	14.0115	13.8359	1.01269	0.993933
ENSRNOG00000019996	Slc16a1	solute carrier family 16 member 1 [Source:RGD Symbol;Acc:3690]	14.4234	14.3062	13.0269	14.0974	13.3235	13.4813	13.2259	13.8355	0.955942	0.981057
ENSRNOG00000010103	Eif4b	eukaryotic translation initiation factor 4B [Source:RGD Symbol;Acc:1306479]	14.0471	13.7817	14.0518	13.4969	13.7714	13.6908	13.7401	13.8298	0.993518	1.0036
ENSRNOG00000042068	Otud7b	OTU deubiquitinase 7B [Source:RGD Symbol;Acc:1308111]	14.1577	13.95	13.3421	14.1916	13.4925	13.7881	13.7756	13.8268	0.9963	0.999098
ENSRNOG00000019725	Actr1a	actin related protein 1A [Source:RGD Symbol;Acc:1307025]	14.0854	13.7602	13.6177	13.7543	13.9071	14.007	13.8732	13.825	1.00349	0.990452
ENSRNOG00000031135	Smarcc2	SWI/SNF related, matrix associated, actin dependent regulator of chromatin, subfamily c, member 2 [Source:RGD Symbol;Acc:1597704]	13.8556	13.9342	13.6789	14.0244	13.6284	13.7388	13.6077	13.8243	0.984334	0.990463
ENSRNOG00000001368	Rph3a	rabphilin 3A [Source:RGD Symbol;Acc:620073]	15.0039	15.0137	11.7192	14.8487	12.5339	13.1892	12.8758	13.8239	0.931414	0.976232
ENSRNOG00000016687	Ssc5d	scavenger receptor cysteine rich family member with 5 domains [Source:RGD Symbol;Acc:1565772]	13.3441	14.0829	13.9201	14.1705	13.5898	14.2659	13.6043	13.8215	0.984288	0.953621
ENSRNOG00000007583	Pygb	glycogen phosphorylase B [Source:RGD Symbol;Acc:3460]	14.0478	14.1817	13.8151	13.9687	13.0908	13.716	13.1927	13.8208	0.954552	0.961844
ENSRNOG00000019484	Slc6a9	solute carrier family 6 member 9 [Source:RGD Symbol;Acc:621243]	14.893	14.5925	12.7109	14.715	12.1629	13.6787	13.1374	13.8149	0.950958	0.960421
ENSRNOG00000015528	Pja2	praja ring finger ubiquitin ligase 2 [Source:RGD Symbol;Acc:620273]	14.0189	13.8963	13.7487	13.7139	13.6798	13.1424	13.4093	13.8115	0.970875	1.02031
ENSRNOG00000061910	Igfbp3	insulin-like growth factor binding protein 3 [Source:RGD Symbol;Acc:2874]	12.8494	13.2955	15.1448	12.724	15.0334	13.7757	14.3326	13.8094	1.03789	1.04043
ENSRNOG00000001053	Tmed2	transmembrane p24 trafficking protein 2 [Source:RGD Symbol;Acc:69243]	13.9157	13.5498	13.814	13.6474	14.108	13.4275	13.7876	13.807	0.998594	1.02681
ENSRNOG00000010174	Enpp4	ectonucleotide pyrophosphatase/phosphodiesterase 4 [Source:RGD Symbol;Acc:1308689]	14.3815	14.5533	12.8318	14.3192	12.9378	12.9568	13.2325	13.8047	0.958549	1.02128
ENSRNOG00000014289	Arpc2	actin related protein 2/3 complex, subunit 2 [Source:RGD Symbol;Acc:1305848]	13.8985	13.3908	14.0451	13.2817	14.3965	13.6691	13.9362	13.8025	1.00968	1.01954
ENSRNOG00000006052	Sulf2	sulfatase 2 [Source:RGD Symbol;Acc:1305078]	13.6007	13.5111	14.3089	13.878	13.6977	14.454	14.3137	13.7993	1.03728	0.990292
ENSRNOG00000008555	Rps20	ribosomal protein S20 [Source:RGD Symbol;Acc:621037]	14.1434	13.0497	14.1874	13.3011	14.3101	13.858	13.7988	13.7983	1.00003	0.995731
ENSRNOG00000017307	Prss23	serine protease 23 [Source:RGD Symbol;Acc:1359545]	13.7416	14.03	13.1646	13.7153	14.3376	13.8216	13.8804	13.7978	1.00598	1.00425
ENSRNOG00000011647	S100a6	S100 calcium binding protein A6 [Source:RGD Symbol;Acc:620264]	13.8005	12.7906	15.2127	12.5719	14.6098	13.5673	13.5625	13.7971	0.982994	0.999644
ENSRNOG00000013508	Rpl31	ribosomal protein L31 [Source:RGD Symbol;Acc:621202]	14.2703	13.0899	14.0895	13.7297	13.7995	13.8391	13.8549	13.7958	1.00428	1.00114
ENSRNOG00000018568	Rab5c	RAB5C, member RAS oncogene family [Source:RGD Symbol;Acc:1307095]	14.0392	13.6881	13.7396	13.705	13.7858	13.9469	13.7076	13.7915	0.993912	0.982836
ENSRNOG00000006766	Laptm4b	lysosomal protein transmembrane 4 beta [Source:RGD Symbol;Acc:1311853]	13.9413	14.0582	13.785	13.6462	13.5222	13.4007	13.4101	13.7906	0.972407	1.0007
ENSRNOG00000012524	Zfp91	zinc finger protein 91 [Source:RGD Symbol;Acc:628736]	14.319	13.8732	13.3707	13.7714	13.6087	13.0394	13.3348	13.7886	0.967086	1.02265
ENSRNOG00000010524	Cryab	crystallin, alpha B [Source:RGD Symbol;Acc:2414]	14.0444	13.4687	13.9283	13.4797	14.0018	14.4881	13.6766	13.7846	0.992169	0.943991
ENSRNOG00000008393	Tax1bp1	Tax1 binding protein 1 [Source:RGD Symbol;Acc:708579]	13.9403	13.929	13.6524	13.7394	13.6571	13.068	13.5165	13.7837	0.980621	1.03433
ENSRNOG00000002045	Anxa3	annexin A3 [Source:RGD Symbol;Acc:2119]	14.1752	13.3667	14.6352	12.7897	13.9465	13.5182	13.6076	13.7827	0.987303	1.00662
ENSRNOG00000018371	Tubb6	tubulin, beta 6 class V [Source:RGD Symbol;Acc:1305887]	12.9607	13.1571	14.5958	12.9962	15.1961	14.7747	14.3378	13.7812	1.04039	0.970432
ENSRNOG00000000248	Srsf2	serine and arginine rich splicing factor 2 [Source:RGD Symbol;Acc:1359422]	13.296	13.7408	13.947	13.9607	13.9598	13.9023	13.8894	13.7809	1.00787	0.999072
ENSRNOG00000032463	Rap1a	RAP1A, member of RAS oncogene family [Source:RGD Symbol;Acc:1359694]	14.1363	13.327	13.9838	13.3696	14.084	12.7226	13.4163	13.7801	0.973595	1.05453
ENSRNOG00000028946	Cdc42ep4	CDC42 effector protein 4 [Source:RGD Symbol;Acc:1311567]	14.3563	14.5496	13.0181	14.6066	12.3625	14.223	13.5174	13.7786	0.98104	0.950386
ENSRNOG00000018972	Rab18	RAB18, member RAS oncogene family [Source:RGD Symbol;Acc:1308905]	14.2799	13.978	13.4871	13.4277	13.706	12.4614	12.9818	13.7757	0.942371	1.04177
ENSRNOG00000061731	Plxnb3	plexin B3 [Source:RGD Symbol;Acc:1560615]	13.913	14.6089	12.8311	14.8235	12.7007	14.1079	13.7795	13.7754	1.00029	0.976718
ENSRNOG00000015496	Tpm4	tropomyosin 4 [Source:RGD Symbol;Acc:3899]	13.288	12.8758	14.5997	12.7913	15.3026	14.7575	14.7314	13.7715	1.0697	0.998228
ENSRNOG00000011411	Adgrg6	adhesion G protein-coupled receptor G6 [Source:RGD Symbol;Acc:1308551]	13.4245	14.2086	13.3586	13.9633	13.8873	13.7192	13.8229	13.7685	1.00395	1.00756
ENSRNOG00000003261	Usp9x	ubiquitin specific peptidase 9, X-linked [Source:RGD Symbol;Acc:1560056]	13.5945	14.086	13.6022	13.6332	13.9245	12.8545	13.5464	13.7681	0.983898	1.05382
ENSRNOG00000020014	Myh14	myosin heavy chain 14 [Source:RGD Symbol;Acc:1306821]	14.2906	14.3683	12.9581	14.477	12.7414	14.133	13.4241	13.7671	0.975088	0.949842
ENSRNOG00000009057	Sec62	SEC62 homolog, preprotein translocation factor [Source:RGD Symbol;Acc:1308862]	13.9558	13.7202	13.9769	13.6291	13.5211	12.4358	12.9667	13.7606	0.942304	1.04269
ENSRNOG00000050197	Pdia6	protein disulfide isomerase family A, member 6 [Source:RGD Symbol;Acc:628688]	13.4715	13.4125	14.1981	13.2929	14.4033	13.9437	14.0686	13.7557	1.02275	1.00896
ENSRNOG00000007330	Capzb	capping actin protein of muscle Z-line subunit beta [Source:RGD Symbol;Acc:1359099]	13.7642	13.4612	14.2054	13.4191	13.9246	13.8057	13.7416	13.7549	0.999033	0.995359
ENSRNOG00000018320	Rps15a	ribosomal protein S15a [Source:RGD Symbol;Acc:619939]	14.4067	13.3887	13.7584	12.8699	14.3401	13.2648	13.1334	13.7527	0.954966	0.990092
ENSRNOG00000055371	Sptbn4	spectrin, beta, non-erythrocytic 4 [Source:RGD Symbol;Acc:1304682]	14.9228	14.8784	11.7352	14.9599	12.2672	13.5776	12.9996	13.7527	0.945242	0.957435
ENSRNOG00000019164	Uba1	ubiquitin-like modifier activating enzyme 1 [Source:RGD Symbol;Acc:1359327]	13.5162	13.698	13.9941	13.5364	14.0175	13.8606	13.843	13.7525	1.00658	0.998727
ENSRNOG00000047374	Gnas	GNAS complex locus [Source:NCBI gene;Acc:24896]	14.0316	13.6685	13.7991	13.6771	13.5827	14.023	13.7647	13.7518	1.00094	0.98158
ENSRNOG00000011150	Arsb	arylsulfatase B [Source:RGD Symbol;Acc:2158]	13.7576	13.5217	13.9411	13.814	13.7236	14.1366	14.0571	13.7516	1.02221	0.994373
ENSRNOG00000008659	Arhgap21	Rho GTPase activating protein 21 [Source:RGD Symbol;Acc:1311028]	13.5799	14.141	13.3812	14.1722	13.4797	13.8181	13.5429	13.7508	0.98488	0.980085
ENSRNOG00000017428	Map1b	microtubule-associated protein 1B [Source:RGD Symbol;Acc:3043]	13.4134	13.5466	13.5723	13.7845	14.4253	13.8785	13.6216	13.7484	0.990777	0.981489
ENSRNOG00000020205	Agrn	agrin [Source:RGD Symbol;Acc:2067]	13.1757	14.1616	13.4687	14.2826	13.6467	14.4266	14.2027	13.747	1.03314	0.984476
ENSRNOG00000002835	Luc7l3	LUC7-like 3 pre-mRNA splicing factor [Source:RGD Symbol;Acc:1307981]	13.4067	13.7817	14.0974	13.6942	13.738	12.5008	13.1645	13.7436	0.957862	1.05309
ENSRNOG00000007284	Slc2a1	solute carrier family 2 member 1 [Source:RGD Symbol;Acc:3704]	13.0317	13.8859	13.1738	14.0478	14.5678	14.3506	14.0038	13.7414	1.0191	0.975834
ENSRNOG00000005975	LOC100362027	ribosomal protein L30-like [Source:RGD Symbol;Acc:2318953]	14.7072	12.8772	14.1195	12.7699	14.229	12.7097	12.753	13.7406	0.928126	1.0034
ENSRNOG00000013000	Ldhb	lactate dehydrogenase B [Source:RGD Symbol;Acc:2997]	14.3502	14.0467	13.8363	13.6849	12.7843	13.3153	12.8712	13.7405	0.936735	0.966646
ENSRNOG00000019282	Ubqln1	ubiquilin 1 [Source:RGD Symbol;Acc:620745]	14.0539	13.7794	13.5354	13.6483	13.6712	13.3556	13.288	13.7377	0.967266	0.994934
ENSRNOG00000016770	Calm3	calmodulin 3 [Source:RGD Symbol;Acc:2259]	14.3048	13.6165	13.6258	13.9183	13.2072	13.8287	13.3496	13.7345	0.971973	0.965351
ENSRNOG00000008140	Rpl15	ribosomal protein L15 [Source:RGD Symbol;Acc:621181]	14.2106	13.3424	13.7063	13.3938	13.989	13.9812	13.8561	13.7284	1.0093	0.991053
ENSRNOG00000016064	Tkt	transketolase [Source:RGD Symbol;Acc:621036]	14.0208	13.5999	13.4226	13.9433	13.644	14.1457	13.8429	13.7261	1.00851	0.978592
ENSRNOG00000004196	LOC108351482	40S ribosomal protein S29 [Source:RGD Symbol;Acc:11511017]	14.6277	13.2167	13.8682	13.2462	13.6515	13.3444	13.1645	13.7221	0.959366	0.986515
ENSRNOG00000012163	Plekhm2	pleckstrin homology and RUN domain containing M2 [Source:RGD Symbol;Acc:1307005]	14.3707	14.3147	12.79	14.286	12.8403	14.0039	13.2724	13.7203	0.967352	0.947762
ENSRNOG00000031479	Hdlbp	high density lipoprotein binding protein [Source:RGD Symbol;Acc:620962]	12.8765	13.4729	14.3359	13.5694	14.3327	14.0306	14.2029	13.7175	1.03539	1.01228
ENSRNOG00000018680	Rpl17	ribosomal protein L17 [Source:RGD Symbol;Acc:1303019]	14.5035	12.6935	13.9266	13.5844	13.8716	13.0473	13.5568	13.7159	0.988398	1.03905
ENSRNOG00000001436	Ywhag	tyrosine 3-monooxygenase/tryptophan 5-monooxygenase activation protein, gamma [Source:RGD Symbol;Acc:62002]	13.6049	13.5099	13.5944	13.671	14.1631	13.9746	14.0555	13.7087	1.0253	1.00579
ENSRNOG00000010170	Tubb4b	tubulin, beta 4B class IVb [Source:RGD Symbol;Acc:735101]	13.5221	13.1968	14.0971	13.3183	14.4075	14.6383	14.1079	13.7084	1.02915	0.96377
ENSRNOG00000004616	Npm1	nucleophosmin 1 [Source:RGD Symbol;Acc:3192]	13.8466	13.279	14.0014	12.8202	14.5945	12.7067	13.5043	13.7083	0.985114	1.06277
ENSRNOG00000019568	Jund	JunD proto-oncogene, AP-1 transcription factor subunit [Source:RGD Symbol;Acc:2945]	13.8161	13.5804	13.7761	14.497	12.8717	14.4997	14.0898	13.7082	1.02783	0.971726
ENSRNOG00000030715	Cfh	complement factor H [Source:RGD Symbol;Acc:620428]	12.8453	13.2275	15.1449	13.062	14.244	12.8278	14.2511	13.7047	1.03987	1.11095
ENSRNOG00000024689	Hopx	HOP homeobox [Source:RGD Symbol;Acc:621841]	14.9856	14.5393	12.2618	14.2031	12.5283	13.3224	12.628	13.7036	0.921507	0.947874
ENSRNOG00000038883	LOC294154	similar to chromosome 6 open reading frame 106 isoform a [Source:RGD Symbol;Acc:1559829]	14.2219	13.8478	13.4307	13.7698	13.2456	13.6384	13.4535	13.7032	0.981783	0.986447
ENSRNOG00000019506	Dnajb2	DnaJ heat shock protein family (Hsp40) member B2 [Source:RGD Symbol;Acc:1591035]	14.5751	14.0529	12.953	14.005	12.9166	13.3522	12.8811	13.7005	0.940194	0.964718
ENSRNOG00000001409	Gnb2	G protein subunit beta 2 [Source:RGD Symbol;Acc:69319]	13.7439	13.547	13.8134	13.5605	13.8244	14.1611	13.7745	13.6978	1.0056	0.972704
ENSRNOG00000014445	Hp1bp3	heterochromatin protein 1, binding protein 3 [Source:RGD Symbol;Acc:735099]	13.9912	13.9576	13.3321	13.8283	13.3781	13.4026	13.5672	13.6975	0.990492	1.01229
ENSRNOG00000005480	Ybx3	Y box binding protein 3 [Source:RGD Symbol;Acc:621056]	14.246	13.099	13.7712	12.8592	14.5092	13.9347	14.1128	13.6969	1.03036	1.01278
ENSRNOG00000013520	Mat2a	methionine adenosyltransferase 2A [Source:RGD Symbol;Acc:619985]	13.6582	13.7482	13.6514	13.6353	13.7873	12.8449	13.4508	13.6961	0.982092	1.04717
ENSRNOG00000017441	Tpm3	tropomyosin 3 [Source:RGD Symbol;Acc:621546]	13.2902	13.0657	14.4096	12.7583	14.948	14.3061	14.4218	13.6943	1.05312	1.00809
ENSRNOG00000003228	Mid1ip1	MID1 interacting protein 1 [Source:RGD Symbol;Acc:1303258]	14.4224	13.9971	13.2045	13.9229	12.9242	13.3424	13.0705	13.6942	0.95445	0.979622
ENSRNOG00000017106	Csnk1a1	casein kinase 1, alpha 1 [Source:RGD Symbol;Acc:71098]	13.7183	13.5663	13.6218	13.6185	13.9372	13.2986	13.7684	13.6924	1.00555	1.03533
ENSRNOG00000011413	Scp2	sterol carrier protein 2 [Source:RGD Symbol;Acc:3642]	13.8312	13.6264	14.0864	13.711	13.1732	13.2684	13.3574	13.6856	0.976018	1.00671
ENSRNOG00000016924	Acly	ATP citrate lyase [Source:RGD Symbol;Acc:2018]	13.8369	13.7209	13.6413	13.8119	13.3779	13.4046	13.409	13.6778	0.980349	1.00033
ENSRNOG00000013136	Oxsr1	oxidative stress responsive kinase 1 [Source:RGD Symbol;Acc:1310466]	14.1633	13.6496	13.3959	13.621	13.5075	13.2147	13.1439	13.6675	0.961695	0.994648
ENSRNOG00000010350	Rcan2	regulator of calcineurin 2 [Source:RGD Symbol;Acc:69198]	14.0955	14.138	13.5578	13.9894	12.5482	13.0651	12.6984	13.6658	0.929208	0.971931
ENSRNOG00000016478	Eif5a	eukaryotic translation initiation factor 5A [Source:RGD Symbol;Acc:1308029]	13.877	13.1873	13.9369	13.0449	14.2724	13.6403	13.8214	13.6637	1.01154	1.01328
ENSRNOG00000004464	Sel1l	SEL1L adaptor subunit of ERAD E3 ubiquitin ligase [Source:RGD Symbol;Acc:620147]	13.38	13.7567	13.5269	13.8416	13.809	13.4461	13.6564	13.6628	0.999527	1.01564
ENSRNOG00000003890	Nap1l1	nucleosome assembly protein 1-like 1 [Source:RGD Symbol;Acc:71094]	13.8032	13.4405	13.6637	13.3107	14.0896	13.1051	13.5556	13.6616	0.992244	1.03437
ENSRNOG00000006178	Dync1h1	dynein cytoplasmic 1 heavy chain 1 [Source:RGD Symbol;Acc:2511]	13.348	13.9331	13.0763	14.2049	13.7211	14.299	13.9491	13.6567	1.02141	0.975536
ENSRNOG00000023176	Kidins220	kinase D-interacting substrate 220 [Source:RGD Symbol;Acc:619949]	13.6498	14.051	13.384	13.8453	13.3409	13.2662	13.4679	13.6542	0.986353	1.0152
ENSRNOG00000011752	Sh3d19	SH3 domain containing 19 [Source:RGD Symbol;Acc:1304885]	13.7148	14.2855	13.4135	13.9292	12.9253	13.2231	13.08	13.6537	0.957981	0.989177
ENSRNOG00000005890	Serbp1	Serpine1 mRNA binding protein 1 [Source:RGD Symbol;Acc:619907]	13.6358	13.2914	13.9091	13.2207	14.1952	13.4299	13.7119	13.6504	1.0045	1.021
ENSRNOG00000004420	Rad21	RAD21 cohesin complex component [Source:RGD Symbol;Acc:1594529]	13.9239	13.7071	13.3659	13.4012	13.8396	13.1577	13.4922	13.6475	0.988619	1.02542
ENSRNOG00000019333	Hipk1	homeodomain interacting protein kinase 1 [Source:RGD Symbol;Acc:1304941]	13.5218	13.9439	13.3348	13.9305	13.5064	13.3042	13.5503	13.6475	0.992876	1.01849
ENSRNOG00000013331	Sdha	succinate dehydrogenase complex flavoprotein subunit A [Source:RGD Symbol;Acc:621557]	13.8842	13.8597	13.6711	13.5243	13.2896	13.2714	13.2665	13.6458	0.972204	0.999631
ENSRNOG00000018870	Hapln2	hyaluronan and proteoglycan link protein 2 [Source:RGD Symbol;Acc:621854]	14.3618	13.957	12.6416	14.6227	12.6128	13.7243	13.4513	13.6392	0.986225	0.980106
ENSRNOG00000015335	Rpl13	ribosomal protein L13 [Source:RGD Symbol;Acc:621179]	14.2162	13.2073	13.6474	13.4273	13.6865	14.2943	13.8349	13.6369	1.01452	0.967866
ENSRNOG00000048682	Zwint	ZW10 interacting kinetochore protein [Source:RGD Symbol;Acc:628671]	14.4436	14	13.2775	13.3952	13.066	12.6626	12.5832	13.6365	0.922763	0.993732
ENSRNOG00000018487	Slc3a2	solute carrier family 3 member 2 [Source:RGD Symbol;Acc:3073]	13.4191	13.6576	13.5829	13.5982	13.9162	13.9765	13.6048	13.6348	0.997797	0.9734
ENSRNOG00000011852	Myo6	myosin VI [Source:RGD Symbol;Acc:1560646]	14.0382	14.278	12.9227	14.0858	12.8389	12.7822	12.9488	13.6327	0.949833	1.01304
ENSRNOG00000052486	Kcna6	potassium voltage-gated channel subfamily A member 6 [Source:RGD Symbol;Acc:62083]	14.1751	14.2528	12.8716	14.19	12.6734	13.7332	13.0273	13.6326	0.955598	0.948596
ENSRNOG00000049219	Rnf187	ring finger protein 187 [Source:RGD Symbol;Acc:1308636]	14.1454	13.6174	13.3664	14.029	12.9953	14.0346	13.4703	13.6307	0.988231	0.959792
ENSRNOG00000005478	Fkbp9	FKBP prolyl isomerase 9 [Source:RGD Symbol;Acc:1549757]	13.277	13.5485	14.454	13.2941	13.577	13.3705	13.5828	13.6301	0.996526	1.01588
ENSRNOG00000019106	Rps17	ribosomal protein S17 [Source:RGD Symbol;Acc:62027]	14.3612	12.8502	13.7559	13.4108	13.765	13.9833	13.5574	13.6286	0.994774	0.969541
ENSRNOG00000003206	Actr3	actin related protein 3 [Source:RGD Symbol;Acc:71024]	13.6401	13.2722	13.6955	13.1105	14.4005	13.4473	13.9277	13.6238	1.02231	1.03573
ENSRNOG00000002270	Hnrnpdl	heterogeneous nuclear ribonucleoprotein D-like [Source:RGD Symbol;Acc:1309950]	13.5696	13.6885	13.5638	13.4631	13.8163	12.6093	13.2522	13.6202	0.972982	1.05099
ENSRNOG00000061058	LOC100364335	cold shock domain-containing protein E1-like [Source:RGD Symbol;Acc:2321223]	13.5637	13.3382	14.0128	13.3235	13.8547	12.7735	13.3485	13.6186	0.980172	1.04502
ENSRNOG00000054352	Atp6ap1	ATPase H+ transporting accessory protein 1 [Source:RGD Symbol;Acc:620423]	13.4403	13.3699	14.1724	13.4428	13.6616	13.4744	13.5891	13.6174	0.99792	1.00851
ENSRNOG00000010091	Efcab14	EF-hand calcium binding domain 14 [Source:RGD Symbol;Acc:1310351]	13.8285	13.939	13.3034	13.8597	13.137	13.2071	13.5342	13.6135	0.994175	1.02477
ENSRNOG00000053086	Selenop	selenoprotein P [Source:RGD Symbol;Acc:3660]	14.3661	13.8594	13.2221	14.0744	12.5365	13.5428	13.5797	13.6117	0.997644	1.00272
ENSRNOG00000010232	Enpp5	ectonucleotide pyrophosphatase/phosphodiesterase family member 5 [Source:RGD Symbol;Acc:1359199]	14.3263	14.7602	12.3496	14.3271	12.2942	12.8699	12.6043	13.6115	0.926006	0.979368
ENSRNOG00000004992	Rab1a	RAB1A, member RAS oncogene family [Source:RGD Symbol;Acc:619736]	13.8358	13.4346	13.5514	13.3648	13.8644	13.254	13.5492	13.6102	0.995518	1.02227
ENSRNOG00000020893	Snx27	sorting nexin family member 27 [Source:RGD Symbol;Acc:628705]	13.8605	13.9354	13.0931	13.6013	13.5474	13.3602	13.4529	13.6075	0.98864	1.00695
ENSRNOG00000006247	Copa	coatomer protein complex subunit alpha [Source:RGD Symbol;Acc:1310525]	13.3275	13.6837	13.6866	13.5179	13.7917	13.6685	13.6898	13.6015	1.00649	1.00156
ENSRNOG00000047247	Ptprs	protein tyrosine phosphatase, receptor type, S [Source:RGD Symbol;Acc:3452]	13.2856	13.8931	13.1318	14.1797	13.517	14.3909	13.9078	13.6015	1.02253	0.96643
ENSRNOG00000017751	Arl6ip1	ADP-ribosylation factor like GTPase 6 interacting protein 1 [Source:RGD Symbol;Acc:735205]	13.8671	13.6268	13.2558	13.4049	13.8243	13.2308	13.5261	13.5958	0.994872	1.02231
ENSRNOG00000042320	Slc41a1	solute carrier family 41 member 1 [Source:RGD Symbol;Acc:1311397]	12.6354	13.2352	14.9386	13.1631	14.0043	13.4904	13.9029	13.5953	1.02262	1.03058
ENSRNOG00000010189	Rps24	ribosomal protein S24 [Source:RGD Symbol;Acc:621040]	13.9453	12.7521	13.7236	13.5626	13.983	13.7104	13.7579	13.5933	1.01211	1.00346
ENSRNOG00000008822	Fkbp1a	FKBP prolyl isomerase 1A [Source:RGD Symbol;Acc:2617]	13.4233	13.272	13.4714	13.4504	14.3451	13.9406	14.1889	13.5924	1.04388	1.01781
ENSRNOG00000016050	Fgfr1	Fibroblast growth factor receptor 1 [Source:RGD Symbol;Acc:620713]	12.9822	13.3406	13.9969	13.703	13.9388	14.3281	14.1738	13.5923	1.04278	0.989234
ENSRNOG00000030954	Fat1	FAT atypical cadherin 1 [Source:RGD Symbol;Acc:621254]	12.8913	13.9199	13.243	13.8346	14.0583	14.1627	14.0301	13.5894	1.03243	0.990643
ENSRNOG00000031709	Ppfibp1	PPFIA binding protein 1 [Source:RGD Symbol;Acc:1310010]	13.1768	13.3303	14.3633	13.3803	13.6962	13.0816	13.5554	13.5894	0.997501	1.03622
ENSRNOG00000031269	RGD1304694	similar to CG9646-PA [Source:RGD Symbol;Acc:1304694]	14.0543	13.8558	13.0823	13.9983	12.9511	13.791	13.4997	13.5883	0.993478	0.97888
ENSRNOG00000013604	Gpx4	glutathione peroxidase 4 [Source:RGD Symbol;Acc:69226]	14.4562	13.4774	13.4838	13.7268	12.7848	13.4923	13.0856	13.5858	0.963181	0.969856
ENSRNOG00000014571	Dbndd2	dysbindin domain containing 2 [Source:RGD Symbol;Acc:1559521]	14.8164	13.6982	13.0939	13.8877	12.4273	13.4907	13.0171	13.5847	0.958218	0.964893
ENSRNOG00000008392	Sbf1	SET binding factor 1 [Source:RGD Symbol;Acc:1307090]	14.0913	13.9136	12.7517	14.4342	12.7309	13.858	13.4392	13.5843	0.989317	0.969783
ENSRNOG00000004132	Lasp1	LIM and SH3 protein 1 [Source:RGD Symbol;Acc:68408]	13.4585	13.4152	13.8294	13.2163	13.9827	14.3311	14.1093	13.5804	1.03895	0.984522
ENSRNOG00000011282	Ppp2r1a	protein phosphatase 2 scaffold subunit A alpha [Source:RGD Symbol;Acc:620907]	13.7003	13.534	13.7413	13.657	13.2498	13.8178	13.5408	13.5765	0.997373	0.979954
ENSRNOG00000001518	Itga6	integrin subunit alpha 6 [Source:RGD Symbol;Acc:621633]	13.5019	13.7008	13.0371	13.6373	14.0002	13.6599	13.8631	13.5755	1.02119	1.01488
ENSRNOG00000049784	Tsnax	translin-associated factor X [Source:RGD Symbol;Acc:621574]	14.3129	13.8159	13.1205	13.6928	12.9339	12.9931	13.0542	13.5752	0.961622	1.00471
ENSRNOG00000006060	Matn2	matrilin 2 [Source:RGD Symbol;Acc:1305353]	12.748	13.8233	14.4411	13.4078	13.4552	13.3622	13.6344	13.5751	1.00437	1.02037
ENSRNOG00000004426	Rps27a	ribosomal protein S27a [Source:RGD Symbol;Acc:6489478]	14.6312	13.2856	13.6439	11.7774	14.5214	12.2573	13.5909	13.5719	1.0014	1.10881
ENSRNOG00000016596	Hspa4	heat shock protein family A (Hsp70) member 4 [Source:RGD Symbol;Acc:628878]	13.3693	13.5346	13.849	13.2811	13.8226	12.9603	13.4337	13.5713	0.989859	1.03652
ENSRNOG00000017023	Tcf25	transcription factor 25 [Source:RGD Symbol;Acc:1309054]	13.6393	13.7198	13.2881	13.8694	13.3351	13.778	13.5342	13.5704	0.997338	0.982304
ENSRNOG00000056836	Cav1	caveolin 1 [Source:RGD Symbol;Acc:2280]	13.2665	13.3457	13.3385	13.1924	14.6959	13.949	14.0457	13.5678	1.03523	1.00693
ENSRNOG00000046834	C3	complement C3 [Source:RGD Symbol;Acc:2232]	14.8426	14.5465	12.3325	13.9494	12.1669	13.3665	12.7447	13.5676	0.939353	0.95348
ENSRNOG00000013674	Megf10	multiple EGF-like domains 10 [Source:RGD Symbol;Acc:735084]	13.7319	14.2992	12.211	14.0578	13.5305	13.3785	13.5324	13.5661	0.997517	1.0115
ENSRNOG00000042195	Pabpn1	poly(A) binding protein, nuclear 1 [Source:RGD Symbol;Acc:619928]	13.2942	13.5887	13.7489	13.4954	13.6995	12.9153	13.1838	13.5653	0.971873	1.02079
ENSRNOG00000016558	Pllp	plasmolipin [Source:RGD Symbol;Acc:621478]	14.5525	13.7468	13.0617	14.1509	12.3146	13.6206	13.1611	13.5653	0.970201	0.966262
ENSRNOG00000011984	Cxcl14	C-X-C motif chemokine ligand 14 [Source:RGD Symbol;Acc:1307406]	12.803	12.9354	15.3655	12.774	13.9391	13.8338	13.737	13.5634	1.0128	0.993003
ENSRNOG00000019507	Hnrnpul2	heterogeneous nuclear ribonucleoprotein U-like 2 [Source:RGD Symbol;Acc:1562784]	13.5653	13.5452	13.4678	13.4528	13.779	13.5873	13.6015	13.562	1.00291	1.00105
ENSRNOG00000021087	Lgi4	leucine-rich repeat LGI family, member 4 [Source:RGD Symbol;Acc:735035]	13.6005	14.5026	12.9471	14.0174	12.7303	13.9999	13.1887	13.5596	0.972651	0.942061
ENSRNOG00000009152	Caprin1	cell cycle associated protein 1 [Source:RGD Symbol;Acc:1305707]	13.5974	13.5075	13.4655	13.2318	13.9767	13.3211	13.6716	13.5558	1.00854	1.02631
ENSRNOG00000001682	Ttc3	tetratricopeptide repeat domain 3 [Source:RGD Symbol;Acc:1308654]	13.4645	13.8107	13.0435	14.17	13.287	13.01	13.5847	13.5552	1.00218	1.04417
ENSRNOG00000007921	Hnrnpm	heterogeneous nuclear ribonucleoprotein M [Source:RGD Symbol;Acc:620369]	13.3813	13.5262	13.6488	13.41	13.8009	13.5034	13.689	13.5534	1.01	1.01375
ENSRNOG00000000047	Cd82	Cd82 molecule [Source:RGD Symbol;Acc:69070]	13.9428	13.5384	13.3954	13.5671	13.3095	13.441	13.2145	13.5506	0.975197	0.983148
ENSRNOG00000022771	Arhgap23	Rho GTPase activating protein 23 [Source:RGD Symbol;Acc:1309742]	14.0484	13.9688	12.4647	14.4878	12.7666	14.1691	13.4819	13.5473	0.995178	0.9515
ENSRNOG00000025570	Os9	OS9, endoplasmic reticulum lectin [Source:RGD Symbol;Acc:1359574]	13.3721	13.6319	13.9222	13.3576	13.4393	13.5325	13.4055	13.5446	0.98973	0.990616
ENSRNOG00000020716	Axl	Axl receptor tyrosine kinase [Source:RGD Symbol;Acc:620028]	12.9742	13.208	13.7026	13.5945	14.2369	14.5575	14.549	13.5432	1.07426	0.999414
ENSRNOG00000018569	Ahcyl1	adenosylhomocysteinase-like 1 [Source:RGD Symbol;Acc:1309768]	13.7798	13.7207	13.45	13.4039	13.3584	12.765	13.1739	13.5426	0.97278	1.03204
ENSRNOG00000016589	Mlf2	myeloid leukemia factor 2 [Source:RGD Symbol;Acc:1306294]	13.9572	13.4372	13.4808	13.621	13.2126	13.7222	13.4033	13.5418	0.989778	0.976761
ENSRNOG00000008305	Sc5d	sterol-C5-desaturase [Source:RGD Symbol;Acc:620775]	14.2483	13.9951	12.9221	14.0212	12.5079	12.5421	12.7902	13.5389	0.944701	1.01979
ENSRNOG00000006818	Arl6ip5	ADP-ribosylation factor like GTPase 6 interacting protein 5 [Source:RGD Symbol;Acc:708572]	14.0155	13.6204	13.4642	13.3324	13.2199	13.1842	13.1975	13.5305	0.975391	1.00101
ENSRNOG00000007419	Pank3	pantothenate kinase 3 [Source:RGD Symbol;Acc:1310531]	13.9694	13.9216	12.7873	13.6948	13.265	12.3796	12.9326	13.5276	0.956015	1.04467
ENSRNOG00000011632	Cct5	chaperonin containing TCP1 subunit 5 [Source:RGD Symbol;Acc:735161]	13.6245	13.3439	13.6419	13.0063	14.0137	13.3781	13.4009	13.5261	0.990743	1.0017
ENSRNOG00000058646	Zfp36l1	zinc finger protein 36, C3H type-like 1 [Source:RGD Symbol;Acc:62009]	13.1331	13.475	13.2581	13.6259	14.1348	13.7481	13.7225	13.5254	1.01457	0.998132
ENSRNOG00000003495	Prpf8	pre-mRNA processing factor 8 [Source:RGD Symbol;Acc:1305467]	13.1448	13.6757	13.5569	13.6009	13.6335	13.5925	13.6114	13.5223	1.00659	1.00139
ENSRNOG00000003846	Pitpna	phosphatidylinositol transfer protein, alpha [Source:RGD Symbol;Acc:61885]	13.658	13.3986	13.5869	13.1885	13.7695	13.564	13.5856	13.5203	1.00483	1.0016
ENSRNOG00000011815	Sgk1	serum/glucocorticoid regulated kinase 1 [Source:RGD Symbol;Acc:3668]	12.9787	13.6851	13.4557	13.42	14.0492	13.2005	13.6473	13.5177	1.00958	1.03385
ENSRNOG00000003689	Nono	non-POU domain containing, octamer-binding [Source:RGD Symbol;Acc:1549738]	13.5875	13.4725	13.5616	13.2165	13.7469	13.415	13.4914	13.517	0.998101	1.00569
ENSRNOG00000049681	AABR07031491.2		14.1448	13.6601	13.0345	13.881	12.8611	13.248	13.2618	13.5163	0.981169	1.00104
ENSRNOG00000018835	Notch2	notch receptor 2 [Source:RGD Symbol;Acc:3188]	12.8272	13.7876	14.0052	13.6267	13.3324	13.375	13.5434	13.5158	1.00204	1.0126
ENSRNOG00000015278	Myl12a	myosin light chain 12A [Source:RGD Symbol;Acc:1309537]	13.1862	12.8861	14.292	12.7207	14.4925	13.9688	13.9872	13.5155	1.0349	1.00132
ENSRNOG00000011517	Tnfrsf21	TNF receptor superfamily member 21 [Source:RGD Symbol;Acc:1307308]	13.0388	13.6769	12.9218	13.9746	13.9526	13.7712	13.663	13.5129	1.0111	0.992145
ENSRNOG00000042848	Jam2	junctional adhesion molecule 2 [Source:RGD Symbol;Acc:1561692]	13.199	13.6314	13.7789	13.1559	13.796	12.7934	13.1653	13.5122	0.974325	1.02907
ENSRNOG00000014660	Usp53	ubiquitin specific peptidase 53 [Source:RGD Symbol;Acc:1306615]	13.6445	13.7819	13.6809	13.5307	12.9049	12.6724	12.9203	13.5086	0.956452	1.01956
ENSRNOG00000010977	Igfbp6	insulin-like growth factor binding protein 6 [Source:RGD Symbol;Acc:2877]	12.4958	12.657	15.6419	13.2902	13.4401	14.0362	13.9477	13.505	1.03278	0.993698
ENSRNOG00000015277	Serf2	small EDRK-rich factor 2 [Source:RGD Symbol;Acc:1588368]	13.7347	12.7152	14.0716	13.5841	13.4013	14.2667	13.8253	13.5014	1.02399	0.969058
ENSRNOG00000002642	Ptges3	prostaglandin E synthase 3 [Source:RGD Symbol;Acc:1561913]	13.7408	13.3621	13.6749	12.6947	14.0259	12.017	12.9527	13.4997	0.95948	1.07787
ENSRNOG00000020730	Nbr1	NBR1, autophagy cargo receptor [Source:RGD Symbol;Acc:69195]	13.5945	13.73	13.536	13.4522	13.1734	12.8309	13.1034	13.4972	0.970822	1.02124
ENSRNOG00000012807	C1qa	complement C1q A chain [Source:RGD Symbol;Acc:1306716]	13.7162	12.7701	14.3762	12.7562	13.8483	14.2899	14.0629	13.4934	1.04221	0.984117
ENSRNOG00000012786	Pgrmc1	progesterone receptor membrane component 1 [Source:RGD Symbol;Acc:70890]	12.8164	12.9536	15.2812	12.9131	13.4933	12.5665	13.3789	13.4915	0.991652	1.06464
ENSRNOG00000018183	Ubr4	ubiquitin protein ligase E3 component n-recognin 4 [Source:RGD Symbol;Acc:1563121]	12.9306	13.666	13.0234	13.822	14.0032	14.0911	13.8383	13.4891	1.02589	0.982063
ENSRNOG00000038328	Gjc2	gap junction protein, gamma 2 [Source:RGD Symbol;Acc:1562712]	14.5273	13.802	12.4695	14.4188	12.2222	13.9393	13.3463	13.4879	0.989498	0.957456
ENSRNOG00000006989	Vamp2	vesicle-associated membrane protein 2 [Source:RGD Symbol;Acc:3949]	14.0629	13.7297	13.0187	13.5917	13.036	12.8507	12.9309	13.4878	0.958712	1.00624
ENSRNOG00000039091	Pnpla8	patatin-like phospholipase domain containing 8 [Source:RGD Symbol;Acc:1311444]	14.1215	14.0142	13.0246	13.5607	12.7091	11.5326	12.3711	13.486	0.917327	1.07271
ENSRNOG00000019692	Metrn	meteorin, glial cell differentiation regulator [Source:RGD Symbol;Acc:1306222]	13.7019	13.3387	12.7644	13.6658	13.9544	14.6271	13.7556	13.485	1.02006	0.940413
ENSRNOG00000013505	Vdac2	voltage-dependent anion channel 2 [Source:RGD Symbol;Acc:621576]	13.5406	13.2216	13.859	13.0686	13.7242	13.2606	13.6359	13.4828	1.01135	1.0283
ENSRNOG00000012929	Wsb1	WD repeat and SOCS box-containing 1 [Source:RGD Symbol;Acc:1307835]	13.2496	13.8904	13.0479	13.6701	13.5545	12.6223	13.3861	13.4825	0.992851	1.06052
ENSRNOG00000016137	Rad23b	RAD23 homolog B, nucleotide excision repair protein [Source:RGD Symbol;Acc:1562958]	13.5174	13.2363	13.5247	13.2562	13.8743	13.3091	13.5328	13.4818	1.00379	1.01681
ENSRNOG00000021472	Ermn	ermin [Source:RGD Symbol;Acc:1308367]	14.9784	14.2438	11.9778	14.2697	11.9342	12.1635	12.7338	13.4808	0.944592	1.04689
ENSRNOG00000053196	Slc48a1	solute carrier family 48 member 1 [Source:RGD Symbol;Acc:1562880]	14.3136	13.6545	12.9736	14.1206	12.3361	13.6943	13.1184	13.4797	0.973193	0.95794
ENSRNOG00000023356	Eif5b	eukaryotic translation initiation factor 5B [Source:RGD Symbol;Acc:735017]	13.1012	13.3191	13.8469	13.1612	13.9668	12.5695	13.1555	13.479	0.975995	1.04662
ENSRNOG00000016257	Cotl1	coactosin-like F-actin binding protein 1 [Source:RGD Symbol;Acc:1305498]	13.8721	13.566	13.1622	13.3627	13.4124	13.9898	13.4663	13.4751	0.999346	0.962574
ENSRNOG00000012406	Pcbp4	poly(rC) binding protein 4 [Source:RGD Symbol;Acc:1307910]	14.0456	13.6321	12.7644	13.8809	13.0468	13.9911	13.4641	13.4739	0.999267	0.962329
ENSRNOG00000062127	AC134224.1		12.6962	13.8299	13.2747	13.948	13.6131	13.8756	13.0562	13.4724	0.969107	0.940944
ENSRNOG00000007089	Lgmn	legumain [Source:RGD Symbol;Acc:619832]	13.2837	13.0466	14.0509	12.8973	14.0757	13.9532	14.2172	13.4708	1.05541	1.01892
ENSRNOG00000046345	Rpn1	ribophorin I [Source:RGD Symbol;Acc:3594]	13.5169	13.2647	13.6775	13.3102	13.5774	13.6099	13.5282	13.4693	1.00437	0.993991
ENSRNOG00000011971	C1s	complement C1s [Source:RGD Symbol;Acc:619983]	13.2427	13.5855	13.795	13.0663	13.6563	13.6111	13.6863	13.4692	1.01612	1.00552
ENSRNOG00000001316	Anapc5	anaphase-promoting complex subunit 5 [Source:RGD Symbol;Acc:1306125]	13.5334	13.2899	13.4478	13.4853	13.5541	13.8002	13.6166	13.4621	1.01148	0.986699
ENSRNOG00000017854	Ucp2	uncoupling protein 2 [Source:RGD Symbol;Acc:3932]	13.1928	13.1225	14.4409	13.1561	13.3965	14.2422	14.0894	13.4617	1.04663	0.989273
ENSRNOG00000002135	Sgcb	sarcoglycan, beta [Source:RGD Symbol;Acc:1594202]	13.8687	13.6932	13.0522	13.5711	13.1112	12.6331	12.9063	13.4593	0.958915	1.02162
ENSRNOG00000030871	Calm2	calmodulin 2 [Source:NCBI gene;Acc:50663]	13.7119	13.0777	13.7332	13.1774	13.5952	13.2718	13.2798	13.4591	0.986678	1.0006
ENSRNOG00000050735	Cd99	CD99 molecule (Xg blood group) [Source:RGD Symbol;Acc:1594332]	13.5616	13.0183	13.7338	13.5422	13.4366	14.1991	13.5344	13.4585	1.00564	0.953187
ENSRNOG00000021138	Cers2	ceramide synthase 2 [Source:RGD Symbol;Acc:1310059]	13.7925	13.4436	13.3905	13.6454	13.0079	13.4723	13.4142	13.456	0.996897	0.995686
ENSRNOG00000055860	Arl8b	ADP-ribosylation factor like GTPase 8B [Source:RGD Symbol;Acc:1562830]	13.7536	13.4354	13.3096	13.3538	13.4213	12.7043	13.0838	13.4548	0.972428	1.02987
ENSRNOG00000001004	Ncor2	nuclear receptor co-repressor 2 [Source:RGD Symbol;Acc:1310293]	12.5914	13.3153	13.549	13.7423	14.0733	14.441	14.2134	13.4543	1.05642	0.984237
ENSRNOG00000003736	Col5a2	collagen type V alpha 2 chain [Source:RGD Symbol;Acc:70921]	11.8767	13.2286	14.0136	13.6637	14.482	14.6016	14.7486	13.4529	1.09632	1.01007
ENSRNOG00000018233	Gas6	growth arrest specific 6 [Source:RGD Symbol;Acc:61913]	13.3503	13.3787	13.4163	13.3875	13.7132	13.7946	13.3677	13.4492	0.993938	0.969053
ENSRNOG00000050585	Pgam1	phosphoglycerate mutase 1 [Source:RGD Symbol;Acc:3312]	13.2222	12.9221	13.538	12.9568	14.6007	13.7807	14.0218	13.448	1.04267	1.0175
ENSRNOG00000016912	Btf3	basic transcription factor 3 [Source:RGD Symbol;Acc:1308095]	13.7879	13.1753	13.8143	12.894	13.5474	12.9508	13.0499	13.4438	0.970698	1.00765
ENSRNOG00000017133	LOC306766	hypothetical LOC306766 [Source:RGD Symbol;Acc:1359256]	14.3657	14.0191	12.7756	13.8622	12.1957	12.99	12.4627	13.4437	0.927032	0.959404
ENSRNOG00000004686	Spop	speckle type BTB/POZ protein [Source:RGD Symbol;Acc:1311613]	13.9667	13.5179	13.1282	13.3265	13.2563	12.6197	12.8565	13.4391	0.956648	1.01877
ENSRNOG00000010765	Vcl	vinculin [Source:RGD Symbol;Acc:1311217]	12.9068	13.0835	13.528	13.1141	14.5628	13.7635	13.6546	13.439	1.01604	0.992085
ENSRNOG00000045637	Rnf14	ring finger protein 14 [Source:RGD Symbol;Acc:1589576]	13.6492	13.6916	13.1124	13.5261	13.2072	12.3855	12.858	13.4373	0.95689	1.03815
ENSRNOG00000008782	Pnisr	PNN interacting serine and arginine rich protein [Source:RGD Symbol;Acc:1307395]	12.7658	13.8257	13.6042	13.652	13.3306	12.2485	12.9269	13.4357	0.96213	1.05538
ENSRNOG00000021223	Ptpra	protein tyrosine phosphatase, receptor type, A [Source:RGD Symbol;Acc:3450]	13.8731	13.7985	13.0485	13.5578	12.8919	13.1225	12.9447	13.4339	0.963581	0.986446
ENSRNOG00000019490	Slc20a2	solute carrier family 20 member 2 [Source:RGD Symbol;Acc:3699]	13.7966	13.9061	13.3111	13.6432	12.4856	13.1193	13.0542	13.4285	0.972129	0.995041
ENSRNOG00000040205	Zcchc24	zinc finger CCHC-type containing 24 [Source:RGD Symbol;Acc:1306164]	13.7455	13.5552	13.3124	13.673	12.8455	13.3509	13.2373	13.4263	0.985924	0.991494
ENSRNOG00000004959	Actr2	actin related protein 2 [Source:RGD Symbol;Acc:1310826]	13.3754	13.3009	13.3351	12.9467	14.1674	13.2182	13.6491	13.4251	1.01668	1.0326
ENSRNOG00000016177	Scara3	scavenger receptor class A, member 3 [Source:RGD Symbol;Acc:1309269]	12.5013	13.2571	14.9332	13.0838	13.3498	13.4662	13.5109	13.425	1.0064	1.00332
ENSRNOG00000010989	Ipo5	importin 5 [Source:RGD Symbol;Acc:1308715]	13.0539	13.2964	13.0594	13.0274	14.6656	13.8016	13.8021	13.4205	1.02843	1.00004
ENSRNOG00000011887	RGD1307929	similar to CG14967-PA [Source:RGD Symbol;Acc:1307929]	13.0659	13.3064	13.8978	13.4306	13.3925	13.6636	13.6734	13.4186	1.01898	1.00071
ENSRNOG00000011305	Sox10	SRY box 10 [Source:RGD Symbol;Acc:3735]	14.3381	13.7687	12.5405	14.0755	12.3607	13.7317	13.3294	13.4167	0.993492	0.970701
ENSRNOG00000013963	Il6st	interleukin 6 signal transducer [Source:RGD Symbol;Acc:2903]	13.4975	13.7295	12.9581	13.5034	13.3903	13.5731	13.3587	13.4158	0.99575	0.984208
ENSRNOG00000018708	Ppp1ca	protein phosphatase 1 catalytic subunit alpha [Source:RGD Symbol;Acc:3375]	13.6748	13.0133	13.8424	13.0126	13.5291	13.6783	13.5594	13.4144	1.01081	0.991309
ENSRNOG00000013443	Tm9sf3	transmembrane 9 superfamily member 3 [Source:RGD Symbol;Acc:1564625]	13.4106	13.3984	13.1579	13.2889	13.7952	12.9185	13.5139	13.4102	1.00773	1.04609
ENSRNOG00000022392	Hspb8	heat shock protein family B (small) member 8 [Source:RGD Symbol;Acc:71003]	13.5019	13.2511	14.1561	12.7467	13.3827	12.7713	12.3496	13.4077	0.921083	0.966979
ENSRNOG00000019529	Btbd1	BTB domain containing 1 [Source:RGD Symbol;Acc:1310962]	13.8522	13.5128	13.086	13.3672	13.2039	12.6954	12.8503	13.4044	0.95866	1.01219
ENSRNOG00000018404	Aars	alanyl-tRNA synthetase [Source:RGD Symbol;Acc:1304832]	13.4665	13.5002	13.357	13.2972	13.3897	13.3389	13.2761	13.4021	0.990601	0.995294
ENSRNOG00000001979	Rcan1	regulator of calcineurin 1 [Source:RGD Symbol;Acc:631338]	13.8567	13.6029	13.2874	13.0019	13.2565	12.8618	12.5098	13.4011	0.933494	0.972631
ENSRNOG00000019453	Rps5	ribosomal protein S5 [Source:RGD Symbol;Acc:3601]	13.812	13.0377	13.445	13.2927	13.4103	14.0474	13.6164	13.3995	1.01618	0.969317
ENSRNOG00000018457	Ptpa	protein phosphatase 2 phosphatase activator [Source:RGD Symbol;Acc:1308354]	13.5223	13.266	13.5475	13.2863	13.373	13.737	13.5103	13.399	1.00831	0.983502
ENSRNOG00000012957	Sh3glb1	SH3 domain -containing GRB2-like endophilin B1 [Source:RGD Symbol;Acc:1304859]	13.6159	13.083	13.1902	13.1814	13.9168	13.2962	13.5085	13.3975	1.00829	1.01596
ENSRNOG00000017612	Vps35	VPS35 retromer complex component [Source:RGD Symbol;Acc:1589784]	13.61	13.3827	13.3759	13.182	13.4311	12.5781	13.1184	13.3964	0.979248	1.04296
ENSRNOG00000011798	Mapre1	microtubule-associated protein, RP/EB family, member 1 [Source:RGD Symbol;Acc:621781]	13.6432	13.24	13.3225	12.8635	13.9048	13.0398	13.2694	13.3948	0.990638	1.01761
ENSRNOG00000010233	Cald1	caldesmon 1 [Source:RGD Symbol;Acc:2256]	12.269	12.6686	14.4822	12.683	14.8535	13.5818	14.0803	13.3913	1.05145	1.0367
ENSRNOG00000025768	Clk1	CDC-like kinase 1 [Source:RGD Symbol;Acc:1311469]	13.1445	13.7055	13.2886	13.6546	13.1539	12.439	13.0179	13.3894	0.972248	1.04654
ENSRNOG00000021079	Fxyd1	FXYD domain-containing ion transport regulator 1 [Source:RGD Symbol;Acc:69306]	13.8419	13.9585	13.4173	13.6557	12.0718	13.5598	12.5606	13.389	0.938125	0.926311
ENSRNOG00000021828	Coro1b	coronin 1B [Source:RGD Symbol;Acc:2382]	13.7512	13.2129	13.4542	13.4964	13.0221	13.6452	13.404	13.3873	1.00125	0.982327
ENSRNOG00000060229	Arf1	ADP-ribosylation factor 1 [Source:RGD Symbol;Acc:621270]	13.465	13.212	13.3594	13.1854	13.7129	13.4801	13.4981	13.3869	1.0083	1.00134
ENSRNOG00000001192	Gltp	glycolipid transfer protein [Source:RGD Symbol;Acc:1564442]	14.1843	13.1724	12.8754	13.608	13.086	14.0554	13.6926	13.3852	1.02296	0.97419
ENSRNOG00000057988	Pfkm	phosphofructokinase, muscle [Source:RGD Symbol;Acc:68419]	14.1164	13.9802	13.1119	13.549	12.1665	13.0421	12.5047	13.3848	0.934248	0.958796
ENSRNOG00000003359	Ogt	O-linked N-acetylglucosamine (GlcNAc) transferase [Source:RGD Symbol;Acc:62060]	12.9151	13.6233	13.6403	13.4517	13.2932	12.3462	13.0385	13.3847	0.974132	1.05607
ENSRNOG00000005695	Mgp	matrix Gla protein [Source:RGD Symbol;Acc:3088]	11.1112	12.0022	14.6906	13.4884	15.6236	16.0043	15.9352	13.3832	1.19069	0.995681
ENSRNOG00000030127	Eml2	EMAP like 2 [Source:RGD Symbol;Acc:621066]	13.8586	13.584	13.0834	14.107	12.2796	13.4982	13.2534	13.3825	0.990353	0.981868
ENSRNOG00000030055	Vamp3	vesicle-associated membrane protein 3 [Source:RGD Symbol;Acc:61880]	13.9808	13.5105	13.3709	12.835	13.2074	12.148	12.3221	13.3809	0.920868	1.01433
ENSRNOG00000013741	Ube2d3	ubiquitin-conjugating enzyme E2D 3 [Source:RGD Symbol;Acc:619912]	13.5639	13.0985	13.5468	12.8858	13.7891	12.7999	13.233	13.3768	0.989246	1.03383
ENSRNOG00000011311	Papss1	3'-phosphoadenosine 5'-phosphosulfate synthase 1 [Source:RGD Symbol;Acc:1308081]	13.9291	13.5346	12.9484	13.612	12.8545	13.3763	13.1397	13.3757	0.982353	0.982312
ENSRNOG00000000888	Sbds	SBDS, ribosome maturation factor [Source:RGD Symbol;Acc:1311043]	13.9938	13.405	13.363	13.1088	13.0029	12.7404	12.5657	13.3747	0.939514	0.986288
ENSRNOG00000001172	Rnf10	ring finger protein 10 [Source:RGD Symbol;Acc:1309282]	13.6852	13.2282	13.2587	13.576	13.1211	13.7295	13.4913	13.3738	1.00878	0.982651
ENSRNOG00000009977	Thrap3	thyroid hormone receptor associated protein 3 [Source:RGD Symbol;Acc:1306129]	13.2586	13.4555	13.1992	13.4095	13.5267	13.3052	13.5059	13.3699	1.01017	1.01508
ENSRNOG00000002244	Pdgfra	platelet derived growth factor receptor alpha [Source:RGD Symbol;Acc:3284]	13.1711	13.3755	14.0289	13.0534	13.2177	12.3368	12.8441	13.3693	0.960715	1.04112
ENSRNOG00000060340	Psme4	proteasome activator subunit 4 [Source:RGD Symbol;Acc:1591971]	12.6697	13.6714	13.3557	13.5304	13.6157	12.5895	13.3782	13.3686	1.00072	1.06265
ENSRNOG00000004680	Kif5c	kinesin family member 5C [Source:RGD Symbol;Acc:1308539]	14.0546	14.2913	12.0031	13.9283	12.5498	12.7092	12.6199	13.3654	0.944222	0.992977
ENSRNOG00000008981	Pdcd6ip	programmed cell death 6 interacting protein [Source:RGD Symbol;Acc:68357]	12.9886	13.3974	13.3869	13.4416	13.6073	13.2512	13.5172	13.3644	1.01144	1.02007
ENSRNOG00000018445	Agt	angiotensinogen [Source:RGD Symbol;Acc:2069]	14.3845	14.5506	12.7179	14.5245	10.6425	13.8545	12.1816	13.364	0.911522	0.87925
ENSRNOG00000014525	Hspd1	heat shock protein family D (Hsp60) member 1 [Source:RGD Symbol;Acc:621314]	13.2281	13.1741	13.5892	12.6608	14.1659	12.5913	13.21	13.3636	0.988504	1.04914
ENSRNOG00000004812	Sema6d	semaphorin 6D [Source:RGD Symbol;Acc:1310910]	13.8034	14.2286	12.1011	14.1212	12.5521	12.9705	12.8045	13.3613	0.958324	0.987195
ENSRNOG00000007726	Mcam	melanoma cell adhesion molecule [Source:RGD Symbol;Acc:620463]	13.0388	13.4485	12.9754	13.0449	14.297	14.1083	13.7697	13.3609	1.03059	0.976
ENSRNOG00000043094	Oxct1	3-oxoacid CoA transferase 1 [Source:RGD Symbol;Acc:1584008]	13.4022	13.3988	13.7618	12.9781	13.2548	12.4971	12.7922	13.3591	0.957564	1.02361
ENSRNOG00000015461	Serpine2	serpin family E member 2 [Source:RGD Symbol;Acc:3748]	13.3645	12.8787	13.4402	13.5181	13.585	13.8044	13.7989	13.3573	1.03306	0.999603
ENSRNOG00000012616	Ppt1	palmitoyl-protein thioesterase 1 [Source:RGD Symbol;Acc:61994]	13.9478	13.5258	13.231	13.1586	12.9086	12.8426	12.8713	13.3544	0.963828	1.00223
ENSRNOG00000019974	Uba52	ubiquitin A-52 residue ribosomal protein fusion product 1 [Source:RGD Symbol;Acc:68344]	13.8321	12.5104	13.7963	13.2325	13.4001	13.7966	13.2283	13.3543	0.990569	0.958811
ENSRNOG00000015630	Cct7	chaperonin containing TCP1 subunit 7 [Source:RGD Symbol;Acc:1306422]	13.4178	13.1095	13.4259	13.0484	13.7623	13.4246	13.409	13.3528	1.00421	0.998834
ENSRNOG00000046227	Tprg1l	tumor protein p63 regulated 1-like [Source:RGD Symbol;Acc:1590079]	14.0095	13.3437	13.1266	13.4269	12.848	13.5635	13.1586	13.3509	0.985591	0.970147
ENSRNOG00000010650	Plekhh1	pleckstrin homology, MyTH4 and FERM domain containing H1 [Source:RGD Symbol;Acc:1308362]	13.762	14.0529	12.2013	14.4484	12.2785	13.4439	13.1561	13.3486	0.985581	0.978595
ENSRNOG00000011138	Rpl29	ribosomal protein L29 [Source:RGD Symbol;Acc:62069]	13.7007	13.1257	13.4994	12.8674	13.5423	14.2686	13.7952	13.3471	1.03357	0.966819
ENSRNOG00000008676	Emp1	epithelial membrane protein 1 [Source:RGD Symbol;Acc:2552]	12.5605	12.4287	14.1733	12.9135	14.6477	13.7359	14.3467	13.3447	1.07508	1.04447
ENSRNOG00000060550	Epn2	epsin 2 [Source:RGD Symbol;Acc:619773]	13.8244	13.6712	12.3221	13.854	13.033	13.1681	13.1007	13.3409	0.981991	0.994883
ENSRNOG00000011763	Serp1	stress-associated endoplasmic reticulum protein 1 [Source:RGD Symbol;Acc:620790]	13.3762	12.8452	14.0821	12.9373	13.4619	12.5695	13.202	13.3406	0.989612	1.05032
ENSRNOG00000033101	Myo18a	myosin XVIIIa [Source:RGD Symbol;Acc:1562698]	13.3465	13.6194	12.8223	13.4493	13.4617	13.9469	13.4262	13.3398	1.00647	0.962661
ENSRNOG00000011323	Lgi3	leucine-rich repeat LGI family, member 3 [Source:RGD Symbol;Acc:1311079]	14.1002	13.8658	12.3402	14.2428	12.1497	13.7991	13.1138	13.3397	0.983062	0.950339
ENSRNOG00000005333	Azin1	antizyme inhibitor 1 [Source:RGD Symbol;Acc:61934]	13.0022	13.2091	13.5073	13.0563	13.9185	12.7299	13.1779	13.3387	0.987945	1.0352
ENSRNOG00000016212	Ankfy1	ankyrin repeat and FYVE domain containing 1 [Source:RGD Symbol;Acc:1309598]	13.2819	13.5126	13.1296	13.4714	13.286	13.0473	13.1754	13.3363	0.987937	1.00982
ENSRNOG00000005387	Rbm3	RNA binding motif protein 3 [Source:RGD Symbol;Acc:620145]	13.0463	13.0207	13.7597	12.6883	14.1639	13.1784	13.5322	13.3358	1.01473	1.02685
ENSRNOG00000010543	Srpra	SRP receptor subunit alpha [Source:RGD Symbol;Acc:1311504]	12.8782	13.1316	14.0302	13.0152	13.6201	13.0902	13.3343	13.335	0.999948	1.01865
ENSRNOG00000005988	Arl8a	ADP-ribosylation factor like GTPase 8A [Source:RGD Symbol;Acc:1565940]	13.9352	13.5211	12.8974	13.44	12.8757	13.0496	12.9207	13.3339	0.969011	0.990125
ENSRNOG00000001376	Mettl7a	methyltransferase like 7A [Source:RGD Symbol;Acc:1308407]	14.3336	14.0445	12.6968	14.2768	11.3176	13.1154	12.5858	13.3339	0.943895	0.959618
ENSRNOG00000009033	Cntn2	contactin 2 [Source:RGD Symbol;Acc:3821]	13.9872	13.9396	12.106	14.5368	12.0876	13.6897	13.2161	13.3314	0.991347	0.965402
ENSRNOG00000014617	Tgoln2	trans-golgi network protein 2 [Source:RGD Symbol;Acc:620445]	13.1012	13.2964	13.6439	13.2047	13.4108	12.7304	13.2045	13.3314	0.990484	1.03724
ENSRNOG00000020412	Sf3b2	splicing factor 3b, subunit 2 [Source:RGD Symbol;Acc:1307159]	13.509	13.3634	13.2169	13.3136	13.2415	13.4848	13.455	13.3289	1.00946	0.997788
ENSRNOG00000012630	Rhoc	ras homolog family member C [Source:RGD Symbol;Acc:1304965]	13.4324	12.9618	13.602	12.8211	13.8246	13.7747	13.5564	13.3284	1.01711	0.984155
ENSRNOG00000020982	Fau	FAU, ubiquitin like and ribosomal protein S30 fusion [Source:RGD Symbol;Acc:61938]	13.7096	12.5855	13.3223	14.0833	12.919	14.4756	13.9372	13.3239	1.04603	0.962806
ENSRNOG00000009112	Pon2	paraoxonase 2 [Source:RGD Symbol;Acc:1309954]	13.6599	13.2058	13.6223	13.09	13.0411	12.4217	12.8908	13.3238	0.967497	1.03776
ENSRNOG00000008604	Nsfl1c	NSFL1 cofactor [Source:RGD Symbol;Acc:619952]	13.7972	13.4232	13.2219	12.8064	13.3397	12.6957	12.6032	13.3177	0.946355	0.992715
ENSRNOG00000014635	Clta	clathrin, light chain A [Source:RGD Symbol;Acc:70919]	13.7255	12.9761	13.4445	13.3057	13.1242	13.924	13.4946	13.3152	1.01347	0.96916
ENSRNOG00000014064	Ctsh	cathepsin H [Source:RGD Symbol;Acc:2447]	13.7628	13.4768	13.4505	13.2247	12.6555	12.9508	12.9709	13.3141	0.974226	1.00155
ENSRNOG00000008258	Fnbp1	formin binding protein 1 [Source:RGD Symbol;Acc:621350]	13.8136	13.802	12.4615	14.221	12.2642	13.2947	13.0015	13.3124	0.976643	0.977949
ENSRNOG00000012255	Ktn1	kinectin 1 [Source:RGD Symbol;Acc:1308719]	13.1936	13.5158	13.1513	13.5152	13.1752	12.6153	13.0708	13.3102	0.982013	1.0361
ENSRNOG00000061108	Arcn1	archain 1 [Source:RGD Symbol;Acc:1359110]	13.3098	13.2314	13.4505	12.8985	13.6517	12.716	13.137	13.3084	0.987121	1.03311
ENSRNOG00000001862	Ube2l3	ubiquitin-conjugating enzyme E2L 3 [Source:RGD Symbol;Acc:1308361]	13.5887	13.2869	13.2742	13.1671	13.2208	13.008	13.0972	13.3075	0.984197	1.00686
ENSRNOG00000013533	Acin1	apoptotic chromatin condensation inducer 1 [Source:RGD Symbol;Acc:1311945]	12.9184	13.3424	13.5399	13.2921	13.4424	13.2904	13.2468	13.307	0.995474	0.996725
ENSRNOG00000014415	Hsbp1	heat shock factor binding protein 1 [Source:RGD Symbol;Acc:628632]	13.8983	13.2061	13.3947	13.1978	12.8361	12.7687	12.6997	13.3066	0.95439	0.994595
ENSRNOG00000018289	Park7	Parkinsonism associated deglycase [Source:RGD Symbol;Acc:621808]	13.8147	13.4171	13.322	13.1207	12.8567	13.0904	12.7273	13.3063	0.956488	0.972259
ENSRNOG00000023150	Gpi	glucose-6-phosphate isomerase [Source:RGD Symbol;Acc:2727]	12.888	12.9802	13.7893	13.2017	13.6675	13.7619	13.634	13.3053	1.0247	0.990703
ENSRNOG00000018992	Dpysl3	dihydropyrimidinase-like 3 [Source:RGD Symbol;Acc:2410]	13.174	13.1598	13.2936	13.3738	13.5217	13.3833	13.2962	13.3046	0.999372	0.99349
ENSRNOG00000005041	Crip2	cysteine-rich protein 2 [Source:RGD Symbol;Acc:1302959]	13.3622	13.3336	13.1934	13.2843	13.3453	14.0368	13.4107	13.3037	1.00804	0.955393
ENSRNOG00000010746	Rpl32	ribosomal protein L32 [Source:RGD Symbol;Acc:621203]	13.9381	12.5454	13.3524	13.439	13.223	13.6529	13.4662	13.2996	1.01253	0.986321
ENSRNOG00000001204	Ankrd13a	ankyrin repeat domain 13a [Source:RGD Symbol;Acc:1308577]	13.4773	13.3167	13.1663	13.3191	13.2161	13.5661	13.4563	13.2991	1.01182	0.991905
ENSRNOG00000006816	Ubr5	ubiquitin protein ligase E3 component n-recognin 5 [Source:RGD Symbol;Acc:621236]	13.0647	13.5295	13.082	13.2549	13.5619	12.9898	13.333	13.2986	1.00259	1.02642
ENSRNOG00000019977	Ptprf	protein tyrosine phosphatase, receptor type, F [Source:RGD Symbol;Acc:3453]	12.9927	13.3339	13.4207	13.3194	13.4252	13.8905	13.458	13.2984	1.012	0.968866
ENSRNOG00000007029	Dnaja1	DnaJ heat shock protein family (Hsp40) member A1 [Source:RGD Symbol;Acc:620942]	13.2741	13.0807	13.4882	12.8285	13.8118	12.4297	13.0591	13.2967	0.982133	1.05063
ENSRNOG00000016781	Ppib	peptidylprolyl isomerase B [Source:RGD Symbol;Acc:620312]	13.2963	12.8767	13.5429	12.9711	13.7958	13.4212	13.3417	13.2966	1.00339	0.994075
ENSRNOG00000009066	Thra	thyroid hormone receptor alpha [Source:RGD Symbol;Acc:3857]	14.1616	13.6143	12.9296	13.8346	11.9427	13.383	12.831	13.2965	0.96499	0.958757
ENSRNOG00000058586	Tyro3	TYRO3 protein tyrosine kinase [Source:RGD Symbol;Acc:3923]	14.1761	13.5556	12.4151	13.8758	12.4534	13.4921	13.1358	13.2952	0.988013	0.973594
ENSRNOG00000028650	AABR07065602.1	inverted formin, FH2 and WH2 domain containing [Source:NCBI gene;Acc:362790]	13.232	13.821	12.5336	14.0551	12.8261	13.938	13.4859	13.2935	1.01447	0.967563
ENSRNOG00000002182	44085	septin 11 [Source:RGD Symbol;Acc:1307405]	12.5319	12.749	13.4709	12.6932	15.0129	13.5075	13.8851	13.2916	1.04465	1.02795
ENSRNOG00000000645	Reep3	receptor accessory protein 3 [Source:RGD Symbol;Acc:1560401]	12.6222	13.7184	13.2289	13.6231	13.2539	12.9611	13.3808	13.2893	1.00688	1.03238
ENSRNOG00000018184	Tpm1	tropomyosin 1 [Source:RGD Symbol;Acc:3898]	12.7465	12.718	14.128	13.0391	13.812	13.7165	13.5514	13.2887	1.01977	0.987968
ENSRNOG00000052025	Tle5	TLE family member 5, transcriptional modulator [Source:RGD Symbol;Acc:2731]	13.7634	13.1469	13.3783	13.3292	12.8063	13.6773	13.1699	13.2848	0.991345	0.962895
ENSRNOG00000030237	Cox7c	cytochrome c oxidase subunit 7C [Source:RGD Symbol;Acc:2300145]	14.0451	12.718	13.8021	12.3857	13.4726	11.7751	12.3019	13.2847	0.926018	1.04473
ENSRNOG00000017852	Nars	asparaginyl-tRNA synthetase [Source:RGD Symbol;Acc:1307238]	13.4339	13.2988	13.3044	12.7972	13.58	12.4956	12.8133	13.2829	0.964645	1.02542
ENSRNOG00000028834	Polr2a	RNA polymerase II subunit A [Source:RGD Symbol;Acc:1587326]	12.8628	13.4671	13.2315	13.4465	13.3903	13.6696	13.5533	13.2797	1.02061	0.991498
ENSRNOG00000052583	Zfp106	zinc finger protein 106 [Source:MGI Symbol;Acc:MGI:1270153]	13.7919	13.6968	12.4538	13.8467	12.5959	13.5335	13.2121	13.277	0.995113	0.97625
ENSRNOG00000018993	Ilk	integrin-linked kinase [Source:RGD Symbol;Acc:620063]	13.3593	13.1326	13.3615	13.1783	13.3483	13.3996	13.1726	13.276	0.992208	0.983056
ENSRNOG00000013668	Capg	capping actin protein, gelsolin like [Source:RGD Symbol;Acc:1311724]	13.6967	13.0615	13.0514	13.0805	13.4802	13.7763	13.4443	13.2741	1.01282	0.975899
ENSRNOG00000061262	Huwe1	HECT, UBA and WWE domain containing E3 ubiquitin protein ligase 1 [Source:RGD Symbol;Acc:1561763]	12.6021	13.5211	13.3032	13.4085	13.5281	13.5814	13.5844	13.2726	1.02349	1.00022
ENSRNOG00000012297	43898	membrane associated ring-CH-type finger 8 [Source:RGD Symbol;Acc:1309339]	13.8672	13.4824	12.7565	13.3407	12.8932	12.835	12.8523	13.268	0.968668	1.00135
ENSRNOG00000017506	Cltb	clathrin, light chain B [Source:RGD Symbol;Acc:621353]	13.5557	12.9925	13.8852	13.0207	12.8746	13.423	12.9691	13.2658	0.977638	0.966186
ENSRNOG00000002520	Litaf	lipopolysaccharide-induced TNF factor [Source:RGD Symbol;Acc:69294]	13.6742	13.1576	12.8802	13.1994	13.416	13.7674	13.4794	13.2655	1.01612	0.979083
ENSRNOG00000004763	Sirpa	signal-regulatory protein alpha [Source:RGD Symbol;Acc:3449]	13.4996	13.676	12.8863	13.3033	12.957	13.7443	13.464	13.2644	1.01504	0.979605
ENSRNOG00000012016	Npc1	NPC intracellular cholesterol transporter 1 [Source:RGD Symbol;Acc:628693]	13.6397	13.6957	12.2645	13.6737	13.0478	13.3205	13.2678	13.2643	1.00027	0.996042
ENSRNOG00000017251	Wdr55	WD repeat domain 55 [Source:RGD Symbol;Acc:1305640]	13.3729	13.3426	13.1676	13.0656	13.3692	12.9503	13.0802	13.2636	0.986173	1.01003
ENSRNOG00000014670	Zmynd11	zinc finger, MYND-type containing 11 [Source:RGD Symbol;Acc:1303252]	13.5559	13.5522	13.0786	13.3408	12.7837	12.5942	12.7728	13.2622	0.963093	1.01418
ENSRNOG00000001525	Igsf11	immunoglobulin superfamily, member 11 [Source:RGD Symbol;Acc:1308758]	13.5873	14.0015	12.2329	13.7468	12.7332	13.1761	13.0318	13.2603	0.982767	0.989054
ENSRNOG00000016963	Trip12	thyroid hormone receptor interactor 12 [Source:RGD Symbol;Acc:1306607]	12.9336	13.284	13.3692	13.1825	13.5302	12.836	13.2793	13.2599	1.00147	1.03454
ENSRNOG00000055446	Amfr	autocrine motility factor receptor [Source:RGD Symbol;Acc:1311551]	13.3888	13.3138	13.2742	13.1836	13.1136	13.4491	13.171	13.2548	0.993676	0.979321
ENSRNOG00000006375	Vdac1	voltage-dependent anion channel 1 [Source:RGD Symbol;Acc:621575]	13.3428	13.0639	13.4949	12.4777	13.8858	12.9178	12.9139	13.253	0.974407	0.999698
ENSRNOG00000018901	Rab14	RAB14, member RAS oncogene family [Source:RGD Symbol;Acc:620881]	13.4636	13.3624	12.9964	13.2025	13.2382	12.2255	12.9802	13.2526	0.979444	1.06173
ENSRNOG00000010668	Anxa6	annexin A6 [Source:RGD Symbol;Acc:621172]	12.8697	13.0736	13.8766	12.9876	13.4546	13.5865	13.3866	13.2524	1.01013	0.985291
ENSRNOG00000017405	Raly	RALY heterogeneous nuclear ribonucleoprotein [Source:RGD Symbol;Acc:1307228]	13.3322	12.7933	13.6051	13.1217	13.3865	13.7127	13.4206	13.2478	1.01305	0.9787
ENSRNOG00000002680	Lamc1	laminin subunit gamma 1 [Source:RGD Symbol;Acc:621052]	11.9905	12.9126	13.4996	13.3312	14.4952	14.5099	14.5346	13.2458	1.09729	1.0017
ENSRNOG00000019277	Vdac3	voltage-dependent anion channel 3 [Source:RGD Symbol;Acc:621577]	13.4686	13.0217	13.4498	12.7742	13.5034	12.3871	12.8708	13.2436	0.971851	1.03904
ENSRNOG00000011821	S100a4	S100 calcium-binding protein A4 [Source:RGD Symbol;Acc:3245]	13.4975	12.5257	14.4248	11.5842	14.179	13.6986	13.2427	13.2422	1.00003	0.966715
ENSRNOG00000021085	Sf1	splicing factor 1 [Source:RGD Symbol;Acc:620645]	13.1296	13.3535	13.1784	13.328	13.217	12.9938	13.0923	13.2413	0.988744	1.00758
ENSRNOG00000002393	Eprs	glutamyl-prolyl-tRNA synthetase [Source:RGD Symbol;Acc:1310952]	13.0916	13.333	12.852	13.248	13.6813	13.2698	13.4662	13.2412	1.01699	1.0148
ENSRNOG00000007400	Srebf2	sterol regulatory element binding transcription factor 2 [Source:RGD Symbol;Acc:1307751]	13.5454	13.4709	12.8955	13.8155	12.4748	13.3052	13.1566	13.2404	0.99367	0.988831
ENSRNOG00000020233	Rabac1	Rab acceptor 1 [Source:RGD Symbol;Acc:621002]	13.6271	13.0884	13.3608	13.3617	12.764	13.3263	12.8695	13.2404	0.971992	0.965727
ENSRNOG00000017781	Dnajc7	DnaJ heat shock protein family (Hsp40) member C7 [Source:RGD Symbol;Acc:1303226]	13.5938	13.3868	12.9052	13.2382	13.0714	12.6148	12.8174	13.2391	0.968152	1.01607
ENSRNOG00000021031	Grn	granulin precursor [Source:RGD Symbol;Acc:61983]	12.8258	12.849	13.5238	12.9566	14.0213	14.6501	14.6917	13.2353	1.11004	1.00284
ENSRNOG00000036852	Pcbp2	poly(rC) binding protein 2 [Source:RGD Symbol;Acc:1309626]	13.6621	13.1523	13.2253	13.1025	13.0335	12.7501	12.8997	13.2351	0.974657	1.01174
ENSRNOG00000036676	Csnk1d	casein kinase 1, delta [Source:RGD Symbol;Acc:71031]	13.2091	13.3213	13.3968	13.1487	13.093	13.264	13.0984	13.2338	0.989772	0.987515
ENSRNOG00000017871	Sidt2	SID1 transmembrane family, member 2 [Source:RGD Symbol;Acc:1308311]	12.8391	13.1808	13.5825	13.499	13.0634	13.9451	13.4014	13.2329	1.01273	0.961008
ENSRNOG00000032034	Supt5h	SPT5 homolog, DSIF elongation factor subunit [Source:RGD Symbol;Acc:1563807]	13.2071	13.3861	13.0823	13.3188	13.164	13.1295	13.0647	13.2317	0.987377	0.995065
ENSRNOG00000043143	Eml1	EMAP like 1 [Source:RGD Symbol;Acc:1306374]	13.9352	13.3277	13.1821	13.319	12.3924	12.9238	12.7046	13.2313	0.960193	0.983035
ENSRNOG00000009244	Abhd4	abhydrolase domain containing 4 [Source:RGD Symbol;Acc:1311858]	13.4934	13.587	12.9367	13.2595	12.8792	13.5284	13.0125	13.2312	0.983474	0.961864
ENSRNOG00000017036	Sec11c	SEC11 homolog C, signal peptidase complex subunit [Source:RGD Symbol;Acc:628665]	14.243	12.9332	12.6262	13.1808	13.1647	12.3186	12.339	13.2296	0.932679	1.00166
ENSRNOG00000032574	Scrib	scribble planar cell polarity protein [Source:RGD Symbol;Acc:1565055]	13.2802	13.8433	12.3475	14.0625	12.61	13.6996	13.2082	13.2287	0.99845	0.964134
ENSRNOG00000006444	Fkbp4	FKBP prolyl isomerase 4 [Source:RGD Symbol;Acc:628729]	13.6625	13.038	13.2911	12.9666	13.1804	13.1247	12.9721	13.2277	0.980672	0.988369
ENSRNOG00000019070	St13	ST13, Hsp70 interacting protein [Source:RGD Symbol;Acc:621312]	13.6025	13.2642	12.9502	13.0427	13.2559	12.7819	12.7945	13.2231	0.967587	1.00098
ENSRNOG00000001469	Eln	elastin [Source:RGD Symbol;Acc:67394]	13.3309	12.8663	13.4037	13.9817	12.5198	14.6025	13.7521	13.2205	1.04021	0.941765
ENSRNOG00000025383	Pdha1	pyruvate dehydrogenase E1 alpha 1 subunit [Source:RGD Symbol;Acc:3286]	13.1524	13.1615	13.7733	12.8194	13.1897	12.2036	12.4854	13.2193	0.944487	1.02309
ENSRNOG00000001113	Mmd2	monocyte to macrophage differentiation-associated 2 [Source:RGD Symbol;Acc:1306506]	14.0419	13.8044	12.835	13.5486	11.8523	12.8165	12.4304	13.2165	0.940525	0.969875
ENSRNOG00000001657	Cldnd1	claudin domain containing 1 [Source:RGD Symbol;Acc:1359273]	14.0012	13.2495	12.9068	12.9217	13.0026	12.1617	12.4251	13.2164	0.940127	1.02166
ENSRNOG00000004737	Cd48	Cd48 molecule [Source:RGD Symbol;Acc:620620]	13.9771	12.86	12.6456	13.2045	13.3935	12.8495	13.0711	13.2162	0.989022	1.01724
ENSRNOG00000000417	Numa1	nuclear mitotic apparatus protein 1 [Source:RGD Symbol;Acc:1308777]	12.971	13.4914	12.7172	13.7627	13.1312	13.7236	13.4731	13.2147	1.01956	0.981749
ENSRNOG00000048812	Gpx1	glutathione peroxidase 1 [Source:RGD Symbol;Acc:2729]	13.134	12.2485	14.6527	12.5354	13.5016	13.7335	13.703	13.2144	1.03697	0.997779
ENSRNOG00000025274	Hexb	hexosaminidase subunit beta [Source:RGD Symbol;Acc:1307607]	13.6959	13.4838	12.7914	13.0783	13.0061	12.9527	13.1536	13.2111	0.99565	1.01551
ENSRNOG00000032297	Msmo1	methylsterol monooxygenase 1 [Source:RGD Symbol;Acc:620281]	13.7455	13.3476	12.9224	13.4854	12.5518	12.093	12.2668	13.2105	0.928563	1.01437
ENSRNOG00000012178	Lmbrd1	LMBR1 domain containing 1 [Source:RGD Symbol;Acc:708471]	13.9855	13.4731	12.879	13.4832	12.2303	11.8382	12.2967	13.2102	0.930847	1.03873
ENSRNOG00000055962	Bgn	biglycan [Source:RGD Symbol;Acc:2207]	12.5886	12.5996	13.915	13.4537	13.4808	14.0867	14.1059	13.2075	1.06802	1.00137
ENSRNOG00000038372	Ndufs2	NADH:ubiquinone oxidoreductase core subunit S2 [Source:RGD Symbol;Acc:1307109]	13.6175	13.1358	13.3745	12.8919	13.0169	12.971	12.8102	13.2073	0.969932	0.987602
ENSRNOG00000002671	Nme2	NME/NM23 nucleoside diphosphate kinase 2 [Source:RGD Symbol;Acc:619877]	13.1407	12.3782	13.9971	12.5688	13.9431	13.8431	13.486	13.2056	1.02124	0.974206
ENSRNOG00000010731	Gpm6a	glycoprotein m6a [Source:RGD Symbol;Acc:631368]	14.229	14.1124	12.1668	13.7832	11.7327	11.7359	12.0257	13.2048	0.910703	1.02469
ENSRNOG00000027503	Rps25	ribosomal protein s25 [Source:RGD Symbol;Acc:621043]	13.6742	12.6824	13.9208	11.8577	13.8864	12.2326	11.987	13.2043	0.907811	0.979924
ENSRNOG00000011929	Abcd3	ATP binding cassette subfamily D member 3 [Source:RGD Symbol;Acc:2007]	13.3343	13.363	13.2334	13.3653	12.7221	12.4169	12.7641	13.2036	0.96671	1.02796
ENSRNOG00000011782	Got2	glutamic-oxaloacetic transaminase 2 [Source:RGD Symbol;Acc:2722]	13.0955	12.9807	13.8004	12.9173	13.2201	13.3718	13.3347	13.2028	1.00999	0.997223
ENSRNOG00000021237	RGD1565616	RGD1565616 [Source:RGD Symbol;Acc:1565616]	13.6354	13.9309	12.1297	14.1146	12.1898	12.9354	12.9164	13.2001	0.978507	0.998524
ENSRNOG00000000921	Ubl3	ubiquitin-like 3 [Source:RGD Symbol;Acc:1305431]	14.1388	13.4872	12.4208	13.3155	12.6293	12.5988	12.6949	13.1983	0.961858	1.00763
ENSRNOG00000018761	Eif3c	eukaryotic translation initiation factor 3, subunit C [Source:RGD Symbol;Acc:1308871]	12.7784	12.8884	13.4761	13.0497	13.7927	13.3891	13.5832	13.1971	1.02926	1.0145
ENSRNOG00000001442	Por	cytochrome p450 oxidoreductase [Source:RGD Symbol;Acc:68335]	13.2074	13.5281	12.8477	13.5796	12.8184	13.4263	13.0468	13.1963	0.988674	0.971737
ENSRNOG00000014765	Vapa	VAMP associated protein A [Source:RGD Symbol;Acc:61803]	13.4176	13.0325	13.157	13.042	13.3275	12.7312	13.0926	13.1953	0.992216	1.02839
ENSRNOG00000005046	Tspan13	tetraspanin 13 [Source:RGD Symbol;Acc:1311788]	13.4304	13.2461	13.3282	13.1664	12.8038	12.372	12.7287	13.195	0.964665	1.02883
ENSRNOG00000001516	Rapgef4	Rap guanine nucleotide exchange factor 4 [Source:RGD Symbol;Acc:621886]	13.5392	14.2553	11.2678	14.3714	12.5319	13.2888	12.8206	13.1931	0.971768	0.964772
ENSRNOG00000033426	Cdc37	cell division cycle 37 [Source:RGD Symbol;Acc:71006]	13.3511	13.0061	13.3071	13.0212	13.2794	13.5581	13.1864	13.193	0.999499	0.972582
ENSRNOG00000055756	Bcap31	B-cell receptor-associated protein 31 [Source:RGD Symbol;Acc:1302944]	13.3655	13.0291	13.4233	12.8491	13.2849	12.5907	12.6736	13.1904	0.960826	1.00659
ENSRNOG00000012199	Sox2	SRY box 2 [Source:RGD Symbol;Acc:1565646]	13.8833	13.8824	11.8358	13.4131	12.9355	12.6139	12.4399	13.19	0.943127	0.986203
ENSRNOG00000011414	Psmc3	proteasome 26S subunit, ATPase 3 [Source:RGD Symbol;Acc:61905]	13.5466	13.0442	13.5102	12.6165	13.2186	13.1951	12.9302	13.1872	0.980514	0.979931
ENSRNOG00000000505	Rpl10a	ribosomal protein L10A [Source:RGD Symbol;Acc:620497]	13.3828	12.5713	13.6569	12.6562	13.6678	13.9709	13.396	13.187	1.01585	0.958852
ENSRNOG00000016387	Rpl34	ribosomal protein L34 [Source:RGD Symbol;Acc:1309402]	13.7865	12.5451	13.0646	13.0346	13.5001	13.4642	13.0243	13.1862	0.987724	0.967327
ENSRNOG00000018836	RGD1559896	similar to RIKEN cDNA 2310022B05 [Source:RGD Symbol;Acc:1559896]	13.937	13.8202	12.3952	13.7055	12.0688	13.4357	12.6866	13.1853	0.962172	0.944246
ENSRNOG00000056585	Fscn1	fascin actin-bundling protein 1 [Source:MGI Symbol;Acc:MGI:1352745]	13.264	13.0159	12.7944	13.7563	13.0901	14.3856	13.9451	13.1842	1.05772	0.969376
ENSRNOG00000003229	Tspan7	tetraspanin 7 [Source:RGD Symbol;Acc:1589725]	13.8527	13.7434	12.4109	13.2946	12.615	12.8098	12.3484	13.1833	0.936664	0.963977
ENSRNOG00000056207	Capza2	capping actin protein of muscle Z-line subunit alpha 2 [Source:RGD Symbol;Acc:1549770]	13.4461	13.0231	13.1722	12.5066	13.7604	11.9261	12.8419	13.1817	0.974225	1.07679
ENSRNOG00000018456	LOC498750	similar to cDNA sequence BC005537 [Source:RGD Symbol;Acc:1588449]	12.9084	13.2039	13.2785	13.1236	13.3921	12.2223	12.8573	13.1813	0.975422	1.05196
ENSRNOG00000043098	Mt2A	metallothionein 2A [Source:RGD Symbol;Acc:1592345]	13.0515	12.9601	13.9624	11.5775	14.353	12.9788	12.8015	13.1809	0.971217	0.986341
ENSRNOG00000015840	Hsd17b4	hydroxysteroid (17-beta) dehydrogenase 4 [Source:RGD Symbol;Acc:621806]	13.4029	13.2454	13.3926	12.959	12.9033	12.7519	12.9204	13.1806	0.980258	1.01321
ENSRNOG00000014368	Eif4g3	eukaryotic translation initiation factor 4 gamma, 3 [Source:RGD Symbol;Acc:1311370]	13.049	13.4681	12.5063	13.5476	13.3318	13.276	13.381	13.1806	1.01521	1.00791
ENSRNOG00000007648	Rab11b	RAB11B, member RAS oncogene family [Source:RGD Symbol;Acc:68369]	13.3193	13.1378	13.4761	13.273	12.6957	13.4101	13.0625	13.1804	0.991055	0.97408
ENSRNOG00000011375	Tsc2	TSC complex subunit 2 [Source:RGD Symbol;Acc:3908]	13.0625	14.1313	11.9949	14.0741	12.6287	13.4504	12.9146	13.1783	0.979993	0.960171
ENSRNOG00000013160	Sash1	SAM and SH3 domain containing 1 [Source:RGD Symbol;Acc:1566017]	13.4858	13.6371	12.4918	13.4414	12.8292	12.8495	12.7933	13.1771	0.97088	0.995632
ENSRNOG00000003520	Prdx2	peroxiredoxin 2 [Source:RGD Symbol;Acc:3838]	13.6687	12.8643	13.512	12.7787	13.059	13.3197	12.8905	13.1765	0.978293	0.967775
ENSRNOG00000053272	Chi3l1	chitinase 3 like 1 [Source:RGD Symbol;Acc:620874]	13.3379	14.1718	13.0278	13.3397	12.001	13.4541	12.2445	13.1756	0.929328	0.910094
ENSRNOG00000007492	Rpn2	ribophorin II [Source:RGD Symbol;Acc:62075]	12.8072	12.9045	13.496	12.8105	13.855	13.8041	13.7432	13.1746	1.04316	0.99559
ENSRNOG00000016220	Rpl12	ribosomal protein L12 [Source:RGD Symbol;Acc:1565106]	13.6843	12.5358	13.2206	13.5348	12.8911	13.9895	13.8459	13.1733	1.05106	0.989739
ENSRNOG00000000567	Unc5b	unc-5 netrin receptor B [Source:RGD Symbol;Acc:621756]	13.5279	13.3242	11.5804	13.796	13.6319	13.6116	13.382	13.1721	1.01594	0.983135
ENSRNOG00000012751	Tm9sf2	transmembrane 9 superfamily member 2 [Source:RGD Symbol;Acc:1359230]	12.8652	13.0797	13.3912	13.1419	13.376	12.6888	13.1575	13.1708	0.998992	1.03694
ENSRNOG00000019244	Mxra8	matrix remodeling associated 8 [Source:RGD Symbol;Acc:1359356]	12.8001	13.3049	13.5923	13.4383	12.7168	13.6191	13.1212	13.1705	0.996256	0.963435
ENSRNOG00000020683	Hnrnpul1	heterogeneous nuclear ribonucleoprotein U-like 1 [Source:RGD Symbol;Acc:1307456]	13.1419	13.0909	13.1779	13.0515	13.3811	13.4911	13.3247	13.1686	1.01185	0.987669
ENSRNOG00000007713	Tmcc3	transmembrane and coiled-coil domain family 3 [Source:RGD Symbol;Acc:1307241]	13.8246	13.6422	12.3381	13.4792	12.5508	12.6982	12.9806	13.167	0.985843	1.02224
ENSRNOG00000017029	Snx1	sorting nexin 1 [Source:RGD Symbol;Acc:68935]	13.8159	13.1997	12.7816	13.0359	12.9983	12.7037	12.7239	13.1663	0.966399	1.00159
ENSRNOG00000020644	Nsg2	neuronal vesicle trafficking associated 2 [Source:RGD Symbol;Acc:1563944]	13.8155	13.7372	13.5776	13.3412	11.3574	11.8996	11.6085	13.1658	0.88172	0.975536
ENSRNOG00000017737	Dgkz	diacylglycerol kinase zeta [Source:RGD Symbol;Acc:70929]	13.222	13.4422	12.7991	13.7884	12.5762	13.9979	13.6164	13.1655	1.03424	0.972747
ENSRNOG00000001738	Eif4g1	eukaryotic translation initiation factor 4 gamma, 1 [Source:RGD Symbol;Acc:1306144]	12.8788	12.9045	13.7164	13.0375	13.2615	12.9686	13.0415	13.1597	0.991017	1.00562
ENSRNOG00000017235	Atp6v0d1	ATPase H+ transporting V0 subunit D1 [Source:RGD Symbol;Acc:1306159]	13.4089	13.0952	13.2919	13.1446	12.8281	12.9407	12.8208	13.1537	0.974688	0.99073
ENSRNOG00000013186	G3bp1	G3BP stress granule assembly factor 1 [Source:RGD Symbol;Acc:621140]	12.9793	12.9772	13.2489	12.8928	13.6645	13.0698	13.2455	13.1525	1.00707	1.01345
ENSRNOG00000046705	Snx3	sorting nexin 3 [Source:RGD Symbol;Acc:1595151]	13.4331	12.8689	13.2899	12.9109	13.248	13.1735	13.0444	13.1502	0.991953	0.990193
ENSRNOG00000013360	Prkcsh	protein kinase C substrate 80K-H [Source:RGD Symbol;Acc:1309628]	12.9713	13.0876	13.2357	13.1355	13.3004	13.6447	13.4272	13.1461	1.02138	0.984056
ENSRNOG00000019689	Vwf	von Willebrand factor [Source:RGD Symbol;Acc:621759]	11.4642	13.6003	12.5501	13.8564	14.2372	14.9949	14.4919	13.1416	1.10275	0.966451
ENSRNOG00000002903	Specc1	sperm antigen with calponin homology and coiled-coil domains 1 [Source:RGD Symbol;Acc:1309718]	13.2397	13.3075	13.0519	13.3473	12.7588	12.8057	12.9208	13.141	0.983241	1.00899
ENSRNOG00000008671	AABR07019383.1	dopachrome tautomerase [Source:NCBI gene;Acc:290484]	13.0925	15.7769	10.3419	14.9274	11.562	12.5191	11.5826	13.1401	0.881469	0.925193
ENSRNOG00000011222	Dynll1	dynein light chain LC8-type 1 [Source:RGD Symbol;Acc:619866]	13.8128	12.8283	12.8399	13.2282	12.99	13.1817	12.8485	13.1398	0.977826	0.974719
ENSRNOG00000018960	AABR07001382.1	spectrin repeat containing nuclear envelope protein 1 [Source:NCBI gene;Acc:499010]	12.7245	14.165	12.2411	14.3328	12.2334	13.6339	13.1154	13.1393	0.998181	0.961972
ENSRNOG00000020388	Inpp5f	inositol polyphosphate-5-phosphatase F [Source:RGD Symbol;Acc:1305777]	13.4662	13.7257	12.1602	13.5818	12.7472	12.6366	12.8698	13.1362	0.97972	1.01846
ENSRNOG00000031053	Mt-nd4l	mitochondrially encoded NADH 4L dehydrogenase [Source:RGD Symbol;Acc:620494]	14.0616	13.478	13.6597	10.9479	13.5265	10.5315	10.9636	13.1347	0.834701	1.04103
ENSRNOG00000025481	Dctn2	dynactin subunit 2 [Source:RGD Symbol;Acc:1303182]	13.3529	12.9196	13.3304	12.9924	13.0735	13.3389	13.0664	13.1338	0.994868	0.979566
ENSRNOG00000011627	Zfr	zinc finger RNA binding protein [Source:RGD Symbol;Acc:1311890]	13.3989	13.2955	12.9973	13.1466	12.8289	12.3016	12.7136	13.1334	0.968033	1.0335
ENSRNOG00000017731	Agpat4	1-acylglycerol-3-phosphate O-acyltransferase 4 [Source:RGD Symbol;Acc:619916]	13.6064	13.1746	12.7944	13.4971	12.5819	13.2375	12.8877	13.1309	0.98148	0.973574
ENSRNOG00000023546	Hspb1	heat shock protein family B (small) member 1 [Source:RGD Symbol;Acc:61306]	12.8293	12.2139	13.9579	12.8072	13.8391	14.5149	13.8628	13.1295	1.05585	0.955075
ENSRNOG00000001992	Atp6v1a	ATPase H+ transporting V1 subunit A [Source:RGD Symbol;Acc:1596464]	12.9194	13.1405	13.6627	12.8262	13.0937	12.1067	12.8426	13.1285	0.978223	1.06078
ENSRNOG00000019587	Ptprn	protein tyrosine phosphatase, receptor type, N [Source:RGD Symbol;Acc:620777]	11.9319	12.0427	13.6196	14.217	13.8171	14.4415	15.1361	13.1257	1.15317	1.04809
ENSRNOG00000011804	Stx12	syntaxin 12 [Source:RGD Symbol;Acc:620977]	13.5012	13.1309	13.0461	12.92	13.0251	12.2622	12.5888	13.1247	0.959168	1.02664
ENSRNOG00000018950	Fa2h	fatty acid 2-hydroxylase [Source:RGD Symbol;Acc:1310347]	14.0857	13.631	12.1677	14.116	11.6147	12.9151	12.4982	13.123	0.952389	0.967725
ENSRNOG00000029778	Maob	monoamine oxidase B [Source:RGD Symbol;Acc:3041]	13.8909	13.8344	12.3407	13.5257	12.0191	12.259	12.0987	13.1222	0.922001	0.98692
ENSRNOG00000018255	Clptm1	CLPTM1 regulator of GABA type A receptor forward trafficking [Source:RGD Symbol;Acc:1310959]	13.1791	13.1	13.1864	13.2517	12.8757	13.5457	13.2149	13.1186	1.00734	0.975577
ENSRNOG00000012561	Arhgef10	Rho guanine nucleotide exchange factor 10 [Source:RGD Symbol;Acc:1565043]	13.5621	13.4882	12.66	13.5382	12.3401	13.2349	12.8234	13.1177	0.977563	0.968911
ENSRNOG00000003050	Tbc1d9b	TBC1 domain family member 9B [Source:RGD Symbol;Acc:1310147]	13.5001	13.6239	12.3789	13.8031	12.2778	13.3981	13.0396	13.1167	0.994119	0.973237
ENSRNOG00000052758	Fam49a	family with sequence similarity 49, member A [Source:RGD Symbol;Acc:1305961]	13.1544	12.8669	13.1021	12.3099	14.1331	12.5185	13.2108	13.1133	1.00744	1.0553
ENSRNOG00000013961	Ghitm	growth hormone inducible transmembrane protein [Source:RGD Symbol;Acc:1359301]	13.4761	13.0891	13.225	12.7124	13.0631	12.4053	12.4306	13.1131	0.947949	1.00204
ENSRNOG00000007892	Tram1	translocation associated membrane protein 1 [Source:RGD Symbol;Acc:1359100]	12.8649	12.965	13.6709	12.5775	13.4823	12.3648	12.9387	13.1121	0.986774	1.04642
ENSRNOG00000003691	Tmed7	transmembrane p24 trafficking protein 7 [Source:RGD Symbol;Acc:727954]	13.2899	13.0914	13.0146	12.9684	13.1956	12.1323	12.8539	13.112	0.980322	1.05948
ENSRNOG00000009781	Dync1i2	dynein cytoplasmic 1 intermediate chain 2 [Source:RGD Symbol;Acc:620174]	13.3027	13.0934	13.0216	12.9339	13.2063	12.5373	12.7771	13.1116	0.974486	1.01913
ENSRNOG00000033568	Mapk8ip3	mitogen-activated protein kinase 8 interacting protein 3 [Source:RGD Symbol;Acc:1563691]	13.3982	13.5314	12.1464	13.7505	12.7276	13.1641	13.034	13.1108	0.994144	0.990124
ENSRNOG00000010038	Psmc5	proteasome 26S subunit, ATPase 5 [Source:RGD Symbol;Acc:708376]	14.0122	13.2599	12.7507	12.8991	12.6219	12.258	12.3402	13.1087	0.941374	1.00671
ENSRNOG00000020615	Nap1l4	nucleosome assembly protein 1-like 4 [Source:RGD Symbol;Acc:1305391]	13.5033	13.2474	12.963	12.9666	12.8554	12.7753	12.804	13.1071	0.976874	1.00225
ENSRNOG00000054257	Adam10	ADAM metallopeptidase domain 10 [Source:RGD Symbol;Acc:2032]	13.0357	13.1818	13.2108	12.9011	13.2048	12.5627	13.2085	13.1069	1.00776	1.05141
ENSRNOG00000016256	Myo9b	myosin IXb [Source:RGD Symbol;Acc:3146]	12.8157	13.0659	12.909	13.4776	13.266	13.7356	13.5667	13.1068	1.03508	0.987701
ENSRNOG00000018159	Anxa4	annexin A4 [Source:RGD Symbol;Acc:621171]	13.5433	13.0125	13.5414	12.7714	12.6582	12.4857	12.7609	13.1054	0.973714	1.02204
ENSRNOG00000045931	Sik3	SIK family kinase 3 [Source:RGD Symbol;Acc:1593938]	13.3929	13.7076	12.2977	13.6575	12.4643	13.1069	12.7623	13.104	0.973927	0.973713
ENSRNOG00000016961	Rps27	ribosomal protein S27 [Source:RGD Symbol;Acc:621045]	13.7655	12.5114	13.2821	12.5245	13.4315	13.0307	12.4249	13.103	0.948251	0.95351
ENSRNOG00000008103	Mdh1	malate dehydrogenase 1 [Source:RGD Symbol;Acc:3072]	13.1757	12.9979	13.4806	12.7904	13.0697	13.0197	12.8529	13.1029	0.98092	0.987184
ENSRNOG00000006803	Dnajc10	DnaJ heat shock protein family (Hsp40) member C10 [Source:RGD Symbol;Acc:1307813]	12.7687	13.0805	13.2466	12.9507	13.4531	12.5439	13.0989	13.0999	0.999924	1.04425
ENSRNOG00000016281	Col4a1	collagen type IV alpha 1 chain [Source:RGD Symbol;Acc:1307148]	10.9297	11.9782	13.6227	13.3763	15.5862	15.8103	15.9482	13.0986	1.21755	1.00872
ENSRNOG00000036816	Wls	Wnt ligand secretion mediator [Source:RGD Symbol;Acc:735139]	12.4353	12.5605	14.6935	12.6267	13.1738	12.2916	13.2421	13.0979	1.01101	1.07733
ENSRNOG00000006180	Pum2	pumilio RNA-binding family member 2 [Source:RGD Symbol;Acc:1311024]	13.1178	13.1968	12.7593	13.1434	13.2652	12.1996	12.9306	13.0965	0.987336	1.05992
ENSRNOG00000020060	Atf5	activating transcription factor 5 [Source:RGD Symbol;Acc:628902]	13.6541	13.4387	12.721	13.0925	12.5755	13.0035	12.3548	13.0964	0.943378	0.950112
ENSRNOG00000026212	Micall1	MICAL-like 1 [Source:RGD Symbol;Acc:1305415]	13.5279	13.4317	12.1752	13.758	12.5864	13.3247	13.0859	13.0958	0.999244	0.982077
ENSRNOG00000027906	Ankrd11	ankyrin repeat domain 11 [Source:RGD Symbol;Acc:1306679]	12.8638	13.231	12.7175	13.7574	12.9025	13.6758	13.5503	13.0944	1.03481	0.990821
ENSRNOG00000009629	Car2	carbonic anhydrase 2 [Source:RGD Symbol;Acc:2240]	15.3351	14.3844	10.7539	14.3929	10.604	12.293	11.999	13.0941	0.916367	0.976082
ENSRNOG00000017801	Atf4	activating transcription factor 4 [Source:RGD Symbol;Acc:621863]	13.2161	12.8435	13.2648	12.6518	13.478	13.1449	13.1836	13.0908	1.00708	1.00294
ENSRNOG00000003873	Cpd	carboxypeptidase D [Source:RGD Symbol;Acc:2393]	13.2133	13.2375	12.787	13.1868	13.0243	13.1562	13.3131	13.0898	1.01706	1.01193
ENSRNOG00000017730	Psmd1	proteasome 26S subunit, non-ATPase 1 [Source:RGD Symbol;Acc:621669]	12.9864	12.9761	13.3712	12.7658	13.3494	12.7385	12.9567	13.0898	0.989833	1.01713
ENSRNOG00000006527	Slc6a1	solute carrier family 6 member 1 [Source:RGD Symbol;Acc:620533]	11.9085	12.6754	14.8817	12.7021	13.28	12.3019	13.3324	13.0896	1.01855	1.08377
ENSRNOG00000003951	Psmc1	proteasome 26S subunit, ATPase 1 [Source:RGD Symbol;Acc:621097]	13.5099	12.9683	12.9271	13.0652	12.9773	12.7185	12.8445	13.0896	0.98128	1.00991
ENSRNOG00000019964	Taok2	TAO kinase 2 [Source:RGD Symbol;Acc:621590]	12.7795	13.1282	13.3557	13.1601	13.0211	13.2347	13.1701	13.0889	1.0062	0.995119
ENSRNOG00000051615	Hmgn2	high mobility group nucleosomal binding domain 2 [Source:RGD Symbol;Acc:620649]	13.3971	12.8798	13.225	12.3274	13.6068	12.8449	12.8317	13.0872	0.980476	0.998972
ENSRNOG00000060956	Zfp706	zinc finger protein 706 [Source:MGI Symbol;Acc:MGI:1915286]	13.7693	13.1994	12.7035	13.2918	12.4687	12.3498	12.6626	13.0865	0.967605	1.02533
ENSRNOG00000060449	Rps21	ribosomal protein S21 [Source:RGD Symbol;Acc:621038]	13.941	12.3433	13.5496	12.3331	13.2524	12.3542	11.9426	13.0839	0.912774	0.966689
ENSRNOG00000053450	Myadm	myeloid-associated differentiation marker [Source:RGD Symbol;Acc:727835]	11.8169	12.3831	14.7136	12.5105	13.9875	13.4518	13.6162	13.0823	1.04081	1.01222
ENSRNOG00000021261	Rassf2	Ras association domain family member 2 [Source:RGD Symbol;Acc:1305551]	13.6772	13.7439	12.8658	13.403	11.7096	12.5789	12.4779	13.0799	0.953973	0.991965
ENSRNOG00000021573	Dpy19l3	dpy-19 like C-mannosyltransferase 3 [Source:RGD Symbol;Acc:1308334]	13.1116	13.7398	12.5752	13.4917	12.4768	13.0031	12.8241	13.079	0.980509	0.986236
ENSRNOG00000059744	Atxn7l3b	ataxin 7-like 3B [Source:RGD Symbol;Acc:2301984]	13.6064	13.314	12.6815	13.2573	12.5237	12.4563	12.7721	13.0766	0.976711	1.02535
ENSRNOG00000018367	Taldo1	transaldolase 1 [Source:RGD Symbol;Acc:620674]	13.4846	12.7969	12.9694	12.9253	13.2007	13.0771	12.9196	13.0754	0.988088	0.987958
ENSRNOG00000021881	Metap2	methionyl aminopeptidase 2 [Source:RGD Symbol;Acc:70995]	13.3696	13.1287	12.9896	12.5279	13.3436	11.9938	12.4982	13.0719	0.956118	1.04206
ENSRNOG00000005865	Itprid2	ITPR interacting domain containing 2 [Source:RGD Symbol;Acc:1310767]	12.8768	13.3814	13.0482	13.1657	12.879	12.9804	12.9813	13.0702	0.9932	1.00007
ENSRNOG00000006952	Prex1	phosphatidylinositol-3,4,5-trisphosphate-dependent Rac exchange factor 1 [Source:RGD Symbol;Acc:1306534]	13.4451	13.5936	11.7697	13.533	13.0024	13.8801	13.3369	13.0687	1.02052	0.960864
ENSRNOG00000010448	Ptbp1	polypyrimidine tract binding protein 1 [Source:RGD Symbol;Acc:62047]	12.5291	12.8336	13.4228	12.8394	13.7073	13.7773	13.7368	13.0664	1.0513	0.997056
ENSRNOG00000012053	S100a16	S100 calcium binding protein A16 [Source:RGD Symbol;Acc:1306770]	13.6992	12.8382	13.0617	12.5154	13.207	13.013	12.5238	13.0643	0.958625	0.962404
ENSRNOG00000020813	Ltbp3	latent transforming growth factor beta binding protein 3 [Source:RGD Symbol;Acc:62057]	12.5079	13.1634	13.1093	13.4734	13.0648	13.8158	13.4256	13.0638	1.0277	0.971756
ENSRNOG00000013484	LOC108348061	glutathione S-transferase alpha-3 [Source:RGD Symbol;Acc:11504935]	14.4666	13.302	12.805	12.7526	11.9918	11.4281	11.0209	13.0636	0.843636	0.964375
ENSRNOG00000020979	Psmb4	proteasome subunit beta 4 [Source:RGD Symbol;Acc:61877]	13.644	12.6551	13.2699	12.6402	13.0848	12.8618	12.8237	13.0588	0.981996	0.997034
ENSRNOG00000000826	Flot1	flotillin 1 [Source:RGD Symbol;Acc:70991]	13.2181	12.8168	13.4934	12.3766	13.3849	13.2237	12.9763	13.058	0.993743	0.981289
ENSRNOG00000057676	Polr2m	RNA polymerase II subunit M [Source:RGD Symbol;Acc:619847]	13.4846	13.051	13.1202	12.7552	12.8757	12.5469	12.6545	13.0574	0.969151	1.00858
ENSRNOG00000005157	Rbbp7	RB binding protein 7, chromatin remodeling factor [Source:RGD Symbol;Acc:620125]	12.988	12.7652	13.6478	12.4607	13.4197	12.5733	12.9825	13.0563	0.994347	1.03254
ENSRNOG00000011058	Utrn	utrophin [Source:RGD Symbol;Acc:3947]	12.8724	13.8475	12.4538	13.4501	12.6576	12.984	12.8456	13.0563	0.983865	0.989344
ENSRNOG00000021725	Unc119b	unc-119 lipid binding chaperone B [Source:RGD Symbol;Acc:1309359]	12.8839	13.0395	13.0577	13.1788	13.1141	13.4126	13.1422	13.0548	1.0067	0.979839
ENSRNOG00000010964	Akap13	A-kinase anchoring protein 13 [Source:RGD Symbol;Acc:727893]	12.3033	13.2676	12.9358	13.1521	13.614	13.4715	13.6637	13.0546	1.04666	1.01427
ENSRNOG00000003723	Wdr26	WD repeat domain 26 [Source:RGD Symbol;Acc:1565589]	12.9503	12.9431	13.1968	12.7443	13.4372	12.3618	13.1658	13.0543	1.00854	1.06504
ENSRNOG00000017708	AABR07073038.1	poly(rC) binding protein 1 [Source:NCBI gene;Acc:500242]	13.1825	12.8994	13.154	13.1028	12.9179	13.566	13.2414	13.0513	1.01456	0.976074
ENSRNOG00000002821	Phlpp1	PH domain and leucine rich repeat protein phosphatase 1 [Source:RGD Symbol;Acc:621308]	13.5878	13.802	12.1971	13.6441	12.0208	12.8278	12.6571	13.0504	0.969869	0.986693
ENSRNOG00000001205	Agpat3	1-acylglycerol-3-phosphate O-acyltransferase 3 [Source:RGD Symbol;Acc:1305787]	13.5022	13.5415	12.3923	13.4406	12.3729	13.3605	12.7215	13.0499	0.97484	0.952174
ENSRNOG00000021611	Clip2	CAP-GLY domain containing linker protein 2 [Source:RGD Symbol;Acc:62019]	13.213	13.2869	12.4461	13.3143	12.9642	13.4344	13.0066	13.0449	0.997065	0.96816
ENSRNOG00000010895	Tmem30a	transmembrane protein 30A [Source:RGD Symbol;Acc:1303315]	13.3992	13.0314	12.597	12.9593	13.232	12.4447	12.8554	13.0438	0.98556	1.03301
ENSRNOG00000009960	Puf60	poly-U binding splicing factor 60 [Source:RGD Symbol;Acc:621674]	13.4434	13.1501	12.9364	13.248	12.438	13.1475	12.8144	13.0432	0.98246	0.974664
ENSRNOG00000014399	Aamp	angio-associated, migratory cell protein [Source:RGD Symbol;Acc:1306281]	13.4009	13.0223	13.1012	13.0248	12.6634	13.1104	12.9379	13.0425	0.991982	0.986847
ENSRNOG00000024186	Eef1b2	eukaryotic translation elongation factor 1 beta 2 [Source:RGD Symbol;Acc:1311415]	13.3977	12.4184	13.5177	12.29	13.5781	12.8875	12.7868	13.0404	0.980558	0.992187
ENSRNOG00000010643	Kank2	KN motif and ankyrin repeat domains 2 [Source:RGD Symbol;Acc:2320289]	12.0064	12.6913	14.6001	12.7091	13.1933	13.0038	13.2883	13.04	1.01904	1.02188
ENSRNOG00000017154	Atp11a	ATPase phospholipid transporting 11A [Source:RGD Symbol;Acc:1308688]	13.243	13.6855	12.1321	13.578	12.5417	13.0981	13.124	13.036	1.00674	1.00197
ENSRNOG00000019934	Paip2	poly(A) binding protein interacting protein 2 [Source:RGD Symbol;Acc:1359176]	13.7598	13.0369	12.6954	12.9361	12.7501	12.1844	12.4361	13.0357	0.954005	1.02066
ENSRNOG00000004143	Adipor1	adiponectin receptor 1 [Source:RGD Symbol;Acc:1303151]	13.2032	12.8855	12.8917	12.8623	13.3343	13.3444	13.1925	13.0354	1.01205	0.98861
ENSRNOG00000048205	Ube2h	ubiquitin-conjugating enzyme E2H [Source:RGD Symbol;Acc:2319288]	13.2086	13.3071	12.7356	13.0231	12.8865	12.6437	12.7806	13.0322	0.980697	1.01083
ENSRNOG00000009675	Cdc42bpb	CDC42 binding protein kinase beta [Source:RGD Symbol;Acc:621753]	12.7531	13.1363	13.0048	13.0412	13.2254	13.415	13.1984	13.0322	1.01276	0.983853
ENSRNOG00000004699	Fibin	fin bud initiation factor homolog [Source:RGD Symbol;Acc:1563711]	13.8501	14.1194	12.0271	13.6876	11.4749	12.5057	11.7732	13.0318	0.903419	0.941426
ENSRNOG00000013718	Herc2	HECT and RLD domain containing E3 ubiquitin protein ligase 2 [Source:RGD Symbol;Acc:1307989]	12.9984	13.5673	12.5091	13.4081	12.6731	12.8621	12.8736	13.0312	0.987906	1.00089
ENSRNOG00000017445	Tubb2b	tubulin, beta 2B class IIb [Source:RGD Symbol;Acc:1309427]	14.0772	12.4998	12.6561	12.4817	13.4407	13.1217	12.4506	13.0311	0.955456	0.948861
ENSRNOG00000019981	Sdf4	stromal cell derived factor 4 [Source:RGD Symbol;Acc:621521]	12.9851	12.8297	13.4177	12.8703	13.0507	13.1917	13.2092	13.0307	1.0137	1.00132
ENSRNOG00000012760	Chtop	chromatin target of PRMT1 [Source:RGD Symbol;Acc:1359407]	13.3747	13.1464	12.6456	12.9999	12.9788	12.4383	12.6644	13.0291	0.972012	1.01818
ENSRNOG00000011796	C1r	complement C1r [Source:RGD Symbol;Acc:1309091]	12.1876	12.787	13.9072	12.7848	13.4652	13.3957	13.4439	13.0264	1.03205	1.00359
ENSRNOG00000006787	Dhcr24	24-dehydrocholesterol reductase [Source:RGD Symbol;Acc:1306529]	13.4099	13.0525	13.1864	13.474	12.0079	13.0617	12.6295	13.0262	0.969553	0.966913
ENSRNOG00000012991	Adgra2	adhesion G protein-coupled receptor A2 [Source:RGD Symbol;Acc:2323365]	11.9511	12.6721	13.8209	13.0441	13.6419	13.9891	13.7569	13.026	1.05611	0.983403
ENSRNOG00000010252	Hexa	hexosaminidase subunit alpha [Source:RGD Symbol;Acc:2792]	12.8577	12.8091	13.4664	12.6572	13.3222	13.2656	13.2221	13.0225	1.01532	0.996716
ENSRNOG00000003256	Ccng1	cyclin G1 [Source:RGD Symbol;Acc:2295]	13.3496	12.8551	13.3052	12.6081	12.9918	12.283	12.8277	13.0219	0.985085	1.04435
ENSRNOG00000005428	Ctbp1	C-terminal binding protein 1 [Source:RGD Symbol;Acc:2441]	13.1056	12.9321	13.0045	12.9938	13.0689	13.2194	13.0911	13.021	1.00538	0.990292
ENSRNOG00000007600	Igsf1	immunoglobulin superfamily, member 1 [Source:RGD Symbol;Acc:631402]	13.5772	14.2374	12.4814	13.6309	11.1687	12.6916	12.2087	13.0191	0.937754	0.961956
ENSRNOG00000013236	Samd8	sterile alpha motif domain containing 8 [Source:RGD Symbol;Acc:1306447]	13.3519	13.4117	12.3688	13.1408	12.8167	12.4838	13.0304	13.018	1.00095	1.04378
ENSRNOG00000009946	Ldlr	low density lipoprotein receptor [Source:RGD Symbol;Acc:2998]	13.291	13.1321	12.919	13.3473	12.399	12.6885	12.4738	13.0177	0.958222	0.983079
ENSRNOG00000015843	Itfg1	integrin alpha FG-GAP repeat containing 1 [Source:RGD Symbol;Acc:619898]	13.3555	13.211	12.7091	13.1438	12.6478	12.3542	12.7523	13.0135	0.979929	1.03222
ENSRNOG00000022727	Tmem127	transmembrane protein 127 [Source:RGD Symbol;Acc:1309744]	13.0152	13.0027	13.1216	13.0537	12.8594	12.9297	12.6992	13.0105	0.976075	0.98218
ENSRNOG00000050563	Sub1	SUB1 homolog, transcriptional regulator [Source:RGD Symbol;Acc:621582]	13.6757	12.7819	12.9636	12.5704	13.0561	11.4665	11.9231	13.0095	0.916489	1.03982
ENSRNOG00000000851	Bag6	BCL2-associated athanogene 6 [Source:RGD Symbol;Acc:71064]	12.8258	13.018	13.0125	13.1639	13.0196	13.3759	13.3064	13.008	1.02295	0.994807
ENSRNOG00000002934	Atp1b1	ATPase Na+/K+ transporting subunit beta 1 [Source:RGD Symbol;Acc:2170]	13.3926	13.0463	12.8344	12.8374	12.9192	12.7779	12.8075	13.006	0.984742	1.00232
ENSRNOG00000004395	Fbxw11	F-box and WD repeat domain containing 11 [Source:RGD Symbol;Acc:1309121]	13.2361	13.3489	12.7466	13.085	12.6131	12.5427	12.6955	13.006	0.976131	1.01219
ENSRNOG00000017279	Tmem50a	transmembrane protein 50A [Source:RGD Symbol;Acc:1305638]	13.5463	12.9081	12.909	13.0014	12.6401	12.6266	12.5527	13.001	0.965518	0.994151
ENSRNOG00000020202	Asrgl1	asparaginase like 1 [Source:RGD Symbol;Acc:708526]	14.2521	13.6193	12.1625	13.2283	11.7317	12.2562	11.8242	12.9988	0.909642	0.964755
ENSRNOG00000021206	Pla2g16	phospholipase A2, group XVI [Source:RGD Symbol;Acc:2829]	13.6382	12.9162	13.4067	12.6662	12.365	12.019	12.1254	12.9985	0.932834	1.00886
ENSRNOG00000016789	Actr1b	actin related protein 1B [Source:RGD Symbol;Acc:1307380]	13.3217	12.8005	12.941	12.8483	13.0808	12.89	12.7007	12.9984	0.977096	0.985315
ENSRNOG00000061499	Prkag1	protein kinase AMP-activated non-catalytic subunit gamma 1 [Source:RGD Symbol;Acc:3388]	12.5092	13.0548	12.8575	13.517	13.0424	13.5978	13.4018	12.9962	1.03121	0.985586
ENSRNOG00000006756	Maged1	MAGE family member D1 [Source:RGD Symbol;Acc:70898]	12.8484	13.0083	13.3475	13.0582	12.7159	13.0031	12.924	12.9956	0.994485	0.993916
ENSRNOG00000018691	Ccnl2	cyclin L2 [Source:RGD Symbol;Acc:1309149]	12.716	13.0202	13.2607	13.1759	12.7998	12.8922	13.0354	12.9945	1.00315	1.0111
ENSRNOG00000024705	Rarres2	retinoic acid receptor responder 2 [Source:RGD Symbol;Acc:1309874]	12.8033	12.3943	14.2426	12.5313	12.9973	12.7629	12.8005	12.9938	0.985127	1.00295
ENSRNOG00000007649	Dnm2	dynamin 2 [Source:RGD Symbol;Acc:2513]	13.0856	12.992	12.6575	13.4151	12.8097	13.5771	13.2656	12.992	1.02106	0.977062
ENSRNOG00000008755	Acox1	acyl-CoA oxidase 1 [Source:RGD Symbol;Acc:619757]	13.2727	13.2417	12.7432	13.0277	12.6734	12.6058	12.6232	12.9917	0.971634	1.00138
ENSRNOG00000009642	Cct4	chaperonin containing TCP1 subunit 4 [Source:RGD Symbol;Acc:727937]	12.9626	12.7767	13.1719	12.4705	13.5766	12.856	12.9408	12.9917	0.996084	1.00659
ENSRNOG00000010588	Tns2	tensin 2 [Source:RGD Symbol;Acc:1310917]	12.4474	13.0056	13.5546	13.5511	12.3853	13.7301	13.3069	12.9888	1.02449	0.969177
ENSRNOG00000019212	Tpp1	tripeptidyl peptidase 1 [Source:RGD Symbol;Acc:621296]	13.1317	13.1077	12.7545	13.4799	12.4647	13.4837	13.1807	12.9877	1.01486	0.977528
ENSRNOG00000008825	Ssrp1	structure specific recognition protein 1 [Source:RGD Symbol;Acc:621143]	12.7945	12.9536	13.0823	12.6344	13.4627	13.0183	12.999	12.9855	1.00104	0.998515
ENSRNOG00000016054	Tab2	TGF-beta activated kinase 1/MAP3K7 binding protein 2 [Source:RGD Symbol;Acc:1309527]	13.4998	13.342	12.4574	13.2188	12.4082	12.8049	12.5639	12.9852	0.967557	0.981184
ENSRNOG00000019875	Matr3	matrin 3 [Source:RGD Symbol;Acc:3052]	13.2278	12.7963	12.669	12.9819	13.2502	11.8668	12.3581	12.985	0.951715	1.0414
ENSRNOG00000021232	Ddrgk1	DDRGK domain containing 1 [Source:RGD Symbol;Acc:1309979]	13.4243	12.8903	13.1987	12.6998	12.7073	12.7125	12.3131	12.9841	0.948323	0.968584
ENSRNOG00000002292	Hnrnpd	heterogeneous nuclear ribonucleoprotein D [Source:RGD Symbol;Acc:620365]	13.0456	12.7804	12.995	12.7336	13.3477	12.5615	12.8075	12.9805	0.986679	1.01959
ENSRNOG00000010890	Bmp1	bone morphogenetic protein 1 [Source:RGD Symbol;Acc:620739]	12.0717	12.977	12.997	13.0569	13.784	13.655	13.63	12.9773	1.05029	0.99817
ENSRNOG00000017447	Eif2s2	eukaryotic translation initiation factor 2 subunit beta [Source:RGD Symbol;Acc:735192]	13.3418	12.6316	12.9539	12.344	13.6042	12.0723	12.6497	12.9751	0.974918	1.04783
ENSRNOG00000013526	Rassf4	Ras association domain family member 4 [Source:RGD Symbol;Acc:1307785]	12.9864	13.5232	12.3573	12.8437	13.164	13.1522	12.5797	12.9749	0.969542	0.956476
ENSRNOG00000018873	Fam168a	family with sequence similarity 168, member A [Source:RGD Symbol;Acc:1308929]	13.4052	13.3142	12.0261	13.469	12.6478	12.8283	12.9747	12.9725	1.00017	1.01141
ENSRNOG00000016023	Kank1	KN motif and ankyrin repeat domains 1 [Source:RGD Symbol;Acc:1307714]	13.3314	13.0525	12.6611	13.0293	12.7746	12.6924	12.4941	12.9698	0.963322	0.984374
ENSRNOG00000000465	Slc39a7	solute carrier family 39 member 7 [Source:RGD Symbol;Acc:1593280]	12.848	12.7731	13.3589	12.9084	12.9544	13.1243	13.0217	12.9686	1.0041	0.992184
ENSRNOG00000018153	Rbm5	RNA binding motif protein 5 [Source:RGD Symbol;Acc:1305059]	12.7585	13.1956	13.205	13.2334	12.4483	12.3972	12.6804	12.9682	0.97781	1.02284
ENSRNOG00000014153	Lhfpl6	LHFPL tetraspan subfamily member 6 [Source:RGD Symbol;Acc:1560177]	12.6943	12.7873	13.8153	12.6506	12.8897	12.7168	12.6867	12.9674	0.978352	0.997631
ENSRNOG00000016357	Casc4	cancer susceptibility 4 [Source:RGD Symbol;Acc:1305985]	12.9652	12.9936	12.8629	12.8849	13.1216	12.4227	12.8068	12.9656	0.987752	1.03092
ENSRNOG00000012157	Snrnp200	small nuclear ribonucleoprotein U5 subunit 200 [Source:RGD Symbol;Acc:1561120]	12.7977	13.1353	12.87	13.0065	13.0174	13.1245	13.0631	12.9654	1.00754	0.995322
ENSRNOG00000004628	Dazap2	DAZ associated protein 2 [Source:RGD Symbol;Acc:1307407]	13.505	13.101	12.5505	13.0111	12.6588	12.9165	12.8068	12.9653	0.98778	0.991507
ENSRNOG00000021298	Dstyk	dual serine/threonine and tyrosine protein kinase [Source:RGD Symbol;Acc:735051]	13.3896	13.6009	12.3501	13.5163	11.969	12.5633	12.3431	12.9652	0.952023	0.982477
ENSRNOG00000028448	Elovl1	ELOVL fatty acid elongase 1 [Source:RGD Symbol;Acc:1587151]	13.4084	13.0856	12.6986	13.3855	12.2452	12.9793	12.6594	12.9647	0.976456	0.975357
ENSRNOG00000031824	Slc44a2	solute carrier family 44 member 2 [Source:RGD Symbol;Acc:1309680]	12.8079	13.1242	13.056	13.1194	12.7141	13.5633	13.1816	12.9643	1.01676	0.971862
ENSRNOG00000011945	Cyfip1	cytoplasmic FMR1 interacting protein 1 [Source:RGD Symbol;Acc:1310332]	12.6803	13.0411	13.2045	12.6934	13.1902	13.0017	13.176	12.9619	1.01652	1.01341
ENSRNOG00000009183	Szrd1	SUZ RNA binding domain containing 1 [Source:RGD Symbol;Acc:1560286]	13.1725	12.9031	12.9027	12.7261	13.1034	12.9644	12.9648	12.9616	1.00025	1.00003
ENSRNOG00000016678	Angptl2	angiopoietin-like 2 [Source:RGD Symbol;Acc:620004]	12.4654	13.177	13.1354	12.9719	13.0256	13.4319	13.0868	12.9551	1.01017	0.974307
ENSRNOG00000005015	Rabep1	rabaptin, RAB GTPase binding effector protein 1 [Source:RGD Symbol;Acc:708568]	13.4956	13.2649	12.7545	12.6883	12.572	12.0217	12.1685	12.955	0.939289	1.01221
ENSRNOG00000022507	Twf1	twinfilin actin-binding protein 1 [Source:RGD Symbol;Acc:1311872]	12.6988	12.6596	13.1258	12.4473	13.8412	12.3395	12.9092	12.9545	0.996502	1.04617
ENSRNOG00000043436	Micu1	mitochondrial calcium uptake 1 [Source:RGD Symbol;Acc:735033]	13.2231	13.3268	12.6808	13.1429	12.3945	12.9379	12.6006	12.9536	0.972745	0.973931
ENSRNOG00000031085	Ergic3	ERGIC and golgi 3 [Source:RGD Symbol;Acc:1308144]	13.3154	12.7597	13.2008	12.8651	12.6241	12.9496	12.6394	12.953	0.975788	0.976044
ENSRNOG00000010299	Eps15	epidermal growth factor receptor pathway substrate 15 [Source:RGD Symbol;Acc:1305550]	13.4156	13.2928	12.2073	13.3743	12.4735	12.5648	12.7748	12.9527	0.986264	1.01671
ENSRNOG00000020423	Apc	APC regulator of WNT signaling pathway [Source:RGD Symbol;Acc:2123]	12.8335	13.6568	12.1239	13.5591	12.5895	12.9178	12.8024	12.9526	0.988402	0.991066
ENSRNOG00000050057	Abca3	ATP binding cassette subfamily A member 3 [Source:RGD Symbol;Acc:1307174]	12.3972	12.7202	14.0775	12.7626	12.7973	13.0371	13.0754	12.951	1.00961	1.00294
ENSRNOG00000039980	Slc25a5	solute carrier family 25 member 5 [Source:RGD Symbol;Acc:620353]	12.9535	12.4473	13.5315	12.2616	13.5505	13.1765	12.992	12.9489	1.00333	0.985996
ENSRNOG00000024578	Ttyh2	tweety family member 2 [Source:RGD Symbol;Acc:1562969]	13.7812	13.5709	11.279	14.1001	11.9966	13.3712	12.8131	12.9456	0.989771	0.958261
ENSRNOG00000016670	AABR07028769.1		13.9322	13.4381	12.1715	13.0867	12.0926	12.0034	12.0921	12.9442	0.934168	1.00739
ENSRNOG00000000957	Rpl21	ribosomal protein L21 [Source:RGD Symbol;Acc:68390]	12.9454	11.7688	13.5391	12.858	13.5927	12.7782	12.4583	12.9408	0.962716	0.974964
ENSRNOG00000015295	Ctdsp1	CTD small phosphatase 1 [Source:RGD Symbol;Acc:1305629]	13.022	12.8362	13.2432	12.909	12.6773	13.1998	12.9099	12.9376	0.997862	0.978035
ENSRNOG00000013895	Npdc1	neural proliferation, differentiation and control, 1 [Source:RGD Symbol;Acc:1303156]	12.3985	12.7036	13.2448	13.1624	13.1727	14.0972	13.6562	12.9364	1.05564	0.96872
ENSRNOG00000002205	Ociad1	OCIA domain containing 1 [Source:RGD Symbol;Acc:1359549]	13.1708	12.9224	12.818	12.878	12.8722	12.3691	12.477	12.9323	0.964797	1.00873
ENSRNOG00000012240	Supt6h	SPT6 homolog, histone chaperone and transcription elongation factor [Source:RGD Symbol;Acc:1309290]	12.8642	13.1762	12.6575	13.1248	12.8375	12.9898	12.925	12.9321	0.999456	0.995012
ENSRNOG00000014293	Nkd1	NKD inhibitor of WNT signaling pathway 1 [Source:RGD Symbol;Acc:1308491]	13.5625	12.9243	12.3104	13.5419	12.3087	13.2017	12.9797	12.9296	1.00388	0.983183
ENSRNOG00000020853	Scap	SREBF chaperone [Source:RGD Symbol;Acc:1309378]	13.0503	13.1425	12.7796	13.3113	12.3564	13.3731	12.9602	12.928	1.00249	0.969121
ENSRNOG00000036742	Uqcrc2	ubiquinol cytochrome c reductase core protein 2 [Source:RGD Symbol;Acc:1359150]	13.1149	13.0085	12.8213	12.7416	12.948	12.1705	12.4722	12.9268	0.964826	1.02478
ENSRNOG00000004159	Flii	FLII, actin remodeling protein [Source:RGD Symbol;Acc:1307590]	12.6973	12.9751	13.0519	12.9046	13.0046	13.2712	12.9721	12.9267	1.00351	0.977459
ENSRNOG00000020020	Wbp1l	WW domain binding protein 1-like [Source:RGD Symbol;Acc:1305793]	12.6486	12.8531	13.346	12.7234	13.0372	13.0126	13.0578	12.9217	1.01053	1.00347
ENSRNOG00000024629	Hadha	hydroxyacyl-CoA dehydrogenase trifunctional multienzyme complex subunit alpha [Source:RGD Symbol;Acc:620512]	12.7866	12.7435	13.2535	12.8007	13.0219	12.8719	12.9092	12.9212	0.999071	1.0029
ENSRNOG00000009592	Cyb5r3	cytochrome b5 reductase 3 [Source:RGD Symbol;Acc:2502]	12.4572	12.8663	13.6045	12.7347	12.9412	13.466	13.1766	12.9208	1.01979	0.978507
ENSRNOG00000021133	Lsm14a	LSM14A mRNA processing body assembly factor [Source:RGD Symbol;Acc:1305695]	13.2029	13.0899	12.811	12.7889	12.6987	12.3763	12.6915	12.9183	0.982445	1.02547
ENSRNOG00000011157	Jak1	Janus kinase 1 [Source:RGD Symbol;Acc:69056]	12.5572	12.9126	13.0444	12.6602	13.414	12.9216	13.1877	12.9177	1.0209	1.02059
ENSRNOG00000007946	Bcl2l1	Bcl2-like 1 [Source:RGD Symbol;Acc:2200]	13.3269	13.0104	12.5004	13.4307	12.3149	13.0827	12.9444	12.9167	1.00215	0.989433
ENSRNOG00000018911	Pfkfb3	6-phosphofructo-2-kinase/fructose-2,6-biphosphatase 3 [Source:RGD Symbol;Acc:619776]	12.4318	13.2612	12.0578	12.5435	14.2763	13.4723	13.1788	12.9141	1.0205	0.978213
ENSRNOG00000014963	Adgrg1	adhesion G protein-coupled receptor G1 [Source:RGD Symbol;Acc:628617]	13.1399	13.2813	11.7352	13.123	13.2892	13.383	12.8912	12.9137	0.998256	0.963251
ENSRNOG00000013461	Ralbp1	ralA binding protein 1 [Source:RGD Symbol;Acc:621134]	13.0142	12.9249	12.8645	12.895	12.8654	12.9522	12.9297	12.9128	1.00131	0.998261
ENSRNOG00000019372	Pc	pyruvate carboxylase [Source:RGD Symbol;Acc:3262]	13.1358	13.4229	12.4599	13.228	12.3168	13.167	12.6388	12.9127	0.978789	0.959883
ENSRNOG00000006548	Mrc2	mannose receptor, C type 2 [Source:RGD Symbol;Acc:1559436]	11.762	12.9764	14.0073	13.2488	12.5592	13.2274	13.2203	12.9107	1.02398	0.999466
ENSRNOG00000052687	Megf8	multiple EGF-like-domains 8 [Source:RGD Symbol;Acc:621190]	12.1328	12.5889	13.4429	13.0892	13.2972	13.3488	13.4813	12.9102	1.04423	1.00992
ENSRNOG00000027487	Trim28	tripartite motif-containing 28 [Source:RGD Symbol;Acc:620289]	12.769	12.8397	12.9914	12.7516	13.1917	13.2482	13.1545	12.9087	1.01904	0.99293
ENSRNOG00000038597	Dlg1	discs large MAGUK scaffold protein 1 [Source:RGD Symbol;Acc:2505]	13.2024	13.1734	12.6654	13.0225	12.4745	11.9005	12.4209	12.9076	0.962294	1.04373
ENSRNOG00000057823	Ubc	ubiquitin C [Source:RGD Symbol;Acc:621244]	13.0997	12.8253	13.1931	13.0817	12.3267	13.3718	13.0541	12.9053	1.01153	0.976243
ENSRNOG00000015036	Ccn2	cellular communication network factor 2 [Source:RGD Symbol;Acc:621392]	11.1731	12.7364	13.6876	12.5143	14.4076	14.1005	14.0121	12.9038	1.08589	0.993729
ENSRNOG00000015602	Cdh2	cadherin 2 [Source:RGD Symbol;Acc:69280]	12.8325	13.358	11.9046	13.0486	13.3752	13.0448	12.8415	12.9038	0.995172	0.984414
ENSRNOG00000001420	Fis1	fission, mitochondrial 1 [Source:RGD Symbol;Acc:1306668]	14.0559	12.907	12.6055	13.2758	11.6604	12.5956	12.3264	12.9009	0.95547	0.978628
ENSRNOG00000021317	Cct2	chaperonin containing TCP1 subunit 2 [Source:RGD Symbol;Acc:1359143]	12.9375	12.7831	12.9021	12.5087	13.3602	12.5904	12.8658	12.8983	0.997476	1.02187
ENSRNOG00000002050	Igfbp7	insulin-like growth factor binding protein 7 [Source:RGD Symbol;Acc:1306201]	11.7118	12.7761	13.0698	12.828	14.0956	14.6342	13.8717	12.8963	1.07563	0.947896
ENSRNOG00000042978	Ncald	neurocalcin delta [Source:RGD Symbol;Acc:1560287]	13.9219	13.2016	12.1426	13.0933	12.1168	12.2889	12.2585	12.8952	0.950624	0.997532
ENSRNOG00000011653	Washc2c	WASH complex subunit 2C [Source:RGD Symbol;Acc:735230]	12.8487	13.0257	12.8745	13.0634	12.6634	12.7212	12.8242	12.8951	0.994502	1.0081
ENSRNOG00000007111	Nrdc	nardilysin convertase [Source:RGD Symbol;Acc:3210]	12.9359	12.9329	12.7722	12.6678	13.1615	12.5875	12.7382	12.8941	0.987913	1.01198
ENSRNOG00000001269	Ppp1cc	protein phosphatase 1 catalytic subunit gamma [Source:RGD Symbol;Acc:3377]	12.9953	12.7734	13.1379	12.5309	13.0236	12.4714	12.8509	12.8922	0.996799	1.03043
ENSRNOG00000020937	Ubtf	upstream binding transcription factor [Source:RGD Symbol;Acc:3927]	12.9905	13.0267	12.8242	12.8623	12.7513	12.8271	12.8897	12.891	0.999899	1.00488
ENSRNOG00000020897	Prpf19	pre-mRNA processing factor 19 [Source:RGD Symbol;Acc:708496]	13.0261	12.8612	12.7826	12.7613	13.0196	13.0711	12.6325	12.8902	0.980009	0.966442
ENSRNOG00000014654	LOC691807	hypothetical protein LOC691807 [Source:RGD Symbol;Acc:1594660]	13.378	12.6293	12.9367	12.462	13.0429	12.1928	12.3201	12.8898	0.9558	1.01044
ENSRNOG00000011148	Ssr3	signal sequence receptor subunit 3 [Source:RGD Symbol;Acc:621630]	12.9184	12.6773	13.1727	12.2514	13.429	11.4064	12.4537	12.8898	0.966171	1.09182
ENSRNOG00000025892	Set	SET nuclear proto-oncogene [Source:RGD Symbol;Acc:1307467]	13.0592	12.7023	12.8183	12.3293	13.5285	12.6533	12.8126	12.8875	0.994184	1.01259
ENSRNOG00000018164	Spcs2	signal peptidase complex subunit 2 [Source:RGD Symbol;Acc:1311253]	13.1665	12.8168	13.126	12.5337	12.7942	12.1109	12.4337	12.8874	0.964792	1.02665
ENSRNOG00000028411	Pcnp	PEST proteolytic signal containing nuclear protein [Source:RGD Symbol;Acc:1563775]	13.5668	13.0088	13.1238	11.9663	12.7686	11.9436	11.6263	12.8869	0.902179	0.973433
ENSRNOG00000059344	Tpcn1	two pore segment channel 1 [Source:RGD Symbol;Acc:708494]	12.2461	12.9109	13.5522	12.8251	12.8961	13.0298	12.8524	12.8861	0.997389	0.986389
ENSRNOG00000008116	Plpp3	phospholipid phosphatase 3 [Source:RGD Symbol;Acc:620454]	12.8477	13.1346	13.1188	12.8354	12.4892	12.2336	12.1444	12.8851	0.94251	0.992704
ENSRNOG00000003847	Gid4	GID complex subunit 4 [Source:RGD Symbol;Acc:1588894]	13.6902	13.3953	11.828	13.1094	12.4015	12.0186	12.122	12.8849	0.94079	1.0086
ENSRNOG00000019968	Trim8	tripartite motif-containing 8 [Source:RGD Symbol;Acc:1585223]	12.9194	12.7785	13.0614	12.7841	12.8711	13.1251	12.9528	12.8829	1.00543	0.986871
ENSRNOG00000019598	Vegfa	vascular endothelial growth factor A [Source:RGD Symbol;Acc:619991]	11.6101	12.5852	12.4429	12.5898	15.1836	12.8375	13.0573	12.8823	1.01358	1.01712
ENSRNOG00000031896	Chek1	checkpoint kinase 1 [Source:RGD Symbol;Acc:620545]	12.4811	12.6502	13.3377	12.3834	13.5588	12.4729	13.0771	12.8822	1.01512	1.04843
ENSRNOG00000058461	Sfpq	splicing factor proline and glutamine rich [Source:RGD Symbol;Acc:727923]	12.7895	12.8496	12.9398	12.3806	13.4374	12.4698	12.8124	12.8794	0.994803	1.02747
ENSRNOG00000019532	Emc10	ER membrane protein complex subunit 10 [Source:RGD Symbol;Acc:1303214]	12.8621	12.5495	13.1608	13.0075	12.8029	13.4635	13.1093	12.8766	1.01807	0.973692
ENSRNOG00000006965	Aff4	AF4/FMR2 family, member 4 [Source:RGD Symbol;Acc:1311694]	12.6467	13.0574	13.0427	12.8833	12.7487	12.1323	12.7127	12.8757	0.987339	1.04784
ENSRNOG00000002886	Myh10	myosin heavy chain 10 [Source:RGD Symbol;Acc:71000]	11.8372	12.6473	13.6955	12.5115	13.6827	13.1655	13.2197	12.8749	1.02679	1.00412
ENSRNOG00000015753	Epn1	Epsin 1 [Source:RGD Symbol;Acc:619772]	13.0444	12.8189	12.9648	12.7227	12.8186	13.2556	12.9029	12.8739	1.00225	0.973388
ENSRNOG00000020698	Rnd2	Rho family GTPase 2 [Source:RGD Symbol;Acc:1306172]	14.4986	13.4279	12.0021	13.4614	10.9698	12.4614	11.813	12.872	0.917734	0.947972
ENSRNOG00000029682	Clic1	chloride intracellular channel 1 [Source:RGD Symbol;Acc:1303043]	12.6567	12.0934	13.6679	11.5328	14.4035	13.7406	13.4359	12.8709	1.0439	0.97783
ENSRNOG00000020497	Plekha1	pleckstrin homology domain containing A1 [Source:RGD Symbol;Acc:1564153]	13.2161	13.1813	12.0072	13.3107	12.6346	12.0528	12.7902	12.87	0.993804	1.06118
ENSRNOG00000002722	Sec14l1	SEC14-like lipid binding 1 [Source:RGD Symbol;Acc:1563123]	12.8686	12.9593	12.5707	13.0101	12.9404	13.2925	13.0591	12.8698	1.01471	0.98244
ENSRNOG00000012623	Arf4	ADP-ribosylation factor 4 [Source:RGD Symbol;Acc:621275]	12.7495	12.5368	13.2127	12.4764	13.3679	12.5573	13.0279	12.8687	1.01237	1.03747
ENSRNOG00000006331	Elovl5	ELOVL fatty acid elongase 5 [Source:RGD Symbol;Acc:620583]	12.8829	12.7177	13.2422	12.734	12.762	12.7331	12.7547	12.8677	0.991216	1.0017
ENSRNOG00000033299	Mt-atp8	mitochondrially encoded ATP synthase 8 [Source:RGD Symbol;Acc:621240]	13.9694	12.414	13.0511	12.072	12.8292	11.1597	11.134	12.8671	0.865302	0.997692
ENSRNOG00000019573	Lcat	lecithin cholesterol acyltransferase [Source:RGD Symbol;Acc:2993]	13.7651	14.1606	11.7084	14.0801	10.6163	12.7364	11.7248	12.8661	0.911291	0.920575
ENSRNOG00000023095	Npepps	aminopeptidase puromycin sensitive [Source:RGD Symbol;Acc:619962]	12.7388	12.9008	13.0154	12.5449	13.1237	12.2351	12.5913	12.8647	0.978744	1.02912
ENSRNOG00000000033	Tmcc2	transmembrane and coiled-coil domain family 2 [Source:RGD Symbol;Acc:1311960]	14.1746	13.566	11.5488	13.9424	11.0892	13.0432	12.4923	12.8642	0.971088	0.957758
ENSRNOG00000008829	Sorbs3	sorbin and SH3 domain containing 3 [Source:RGD Symbol;Acc:628900]	12.8788	13.2654	12.7616	13.2405	12.1728	12.8858	12.4879	12.8638	0.970777	0.969122
ENSRNOG00000003538	Adamts4	ADAM metallopeptidase with thrombospondin type 1 motif, 4 [Source:RGD Symbol;Acc:621242]	13.1407	12.6862	11.7945	12.9731	13.7198	13.2518	13.0531	12.8629	1.01479	0.985007
ENSRNOG00000019456	Kars	lysyl-tRNA synthetase [Source:RGD Symbol;Acc:1359653]	12.9144	12.9861	13.0325	12.3662	13.0144	12.6346	12.6098	12.8627	0.980339	0.998041
ENSRNOG00000015914	U2af2	U2 small nuclear RNA auxiliary factor 2 [Source:RGD Symbol;Acc:1310690]	12.8539	12.8268	12.8104	12.7703	13.0399	13.0624	12.7724	12.8603	0.993165	0.977796
ENSRNOG00000010034	Asah1	N-acylsphingosine amidohydrolase 1 [Source:RGD Symbol;Acc:621568]	13.0567	12.8946	12.9149	12.7688	12.661	12.158	12.7298	12.8592	0.989933	1.04703
ENSRNOG00000024923	Nnat	neuronatin [Source:RGD Symbol;Acc:620155]	11.6188	12.1051	15.8117	11.6825	13.0779	11.6367	12.7205	12.8592	0.989216	1.09314
ENSRNOG00000001170	Cox6a1	cytochrome c oxidase subunit 6A1 [Source:RGD Symbol;Acc:2384]	13.341	12.3232	12.9941	13.2077	12.4218	13.5879	13.0927	12.8576	1.01829	0.963556
ENSRNOG00000001214	Pfkl	phosphofructokinase, liver type [Source:RGD Symbol;Acc:3311]	12.8202	12.818	12.4854	13.1077	13.0251	12.9248	12.6423	12.8513	0.983739	0.978144
ENSRNOG00000008578	Cdk16	cyclin-dependent kinase 16 [Source:RGD Symbol;Acc:620584]	12.7923	12.7963	13.0591	12.8626	12.7455	13.0964	12.869	12.8512	1.00139	0.98264
ENSRNOG00000006570	Plekhg3	pleckstrin homology and RhoGEF domain containing G3 [Source:RGD Symbol;Acc:1308089]	13.4908	13.6031	11.5618	14.3457	11.2497	12.9717	12.6196	12.8502	0.982055	0.972857
ENSRNOG00000058739	Snn	stannin [Source:RGD Symbol;Acc:3730]	13.5546	13.2966	12.1621	13.1747	12.0625	12.5222	12.3598	12.8501	0.961849	0.987038
ENSRNOG00000047250	Gmfb	glia maturation factor, beta [Source:RGD Symbol;Acc:70910]	13.7677	13.0795	12.3437	12.1846	12.869	11.7873	11.6646	12.8489	0.907829	0.98959
ENSRNOG00000018109	Clic4	chloride intracellular channel 4 [Source:RGD Symbol;Acc:61857]	12.6354	12.5761	13.045	12.7089	13.2746	13.5696	13.3351	12.848	1.03791	0.982716
ENSRNOG00000004061	Pnn	pinin, desmosome associated protein [Source:RGD Symbol;Acc:1597086]	12.191	13.1454	12.7432	13.0201	13.14	12.1203	12.7027	12.8479	0.988692	1.04805
ENSRNOG00000003234	Mgrn1	mahogunin ring finger 1 [Source:RGD Symbol;Acc:1311862]	12.9545	13.2711	12.1691	13.2745	12.5656	13.265	12.8687	12.847	1.00169	0.970125
ENSRNOG00000061270	Git1	GIT ArfGAP 1 [Source:RGD Symbol;Acc:69331]	12.7337	12.9162	12.684	13.1872	12.7073	13.5994	13.2508	12.8457	1.03154	0.97437
ENSRNOG00000027240	Kndc1	kinase non-catalytic C-lobe domain containing 1 [Source:RGD Symbol;Acc:1565261]	12.4478	12.5288	12.852	13.4138	12.9712	13.9193	13.4947	12.8427	1.05077	0.969498
ENSRNOG00000018937	Gstm2	glutathione S-transferase mu 2 [Source:RGD Symbol;Acc:2756]	13.1396	12.9891	13.5972	13.244	11.2407	11.7188	11.8446	12.8421	0.922323	1.01073
ENSRNOG00000000991	Arpc1b	actin related protein 2/3 complex, subunit 1B [Source:RGD Symbol;Acc:2155]	12.4499	11.9505	13.6805	12.3988	13.727	14.1891	14.1026	12.8414	1.09822	0.993907
ENSRNOG00000009029	Nptn	neuroplastin [Source:RGD Symbol;Acc:620296]	12.5369	12.7008	12.9289	12.7738	13.2572	12.4516	13.0232	12.8395	1.01431	1.0459
ENSRNOG00000011032	Lhfpl2	LHFPL tetraspan subfamily member 2 [Source:RGD Symbol;Acc:1309869]	12.4945	13.0146	13.1029	12.2908	13.2883	13.0466	13.0772	12.8382	1.01861	1.00234
ENSRNOG00000003134	Slc4a4	solute carrier family 4 member 4 [Source:RGD Symbol;Acc:68936]	12.7447	13.3433	12.4413	13.1664	12.4846	12.9422	12.8046	12.836	0.99755	0.989369
ENSRNOG00000016991	Arl2bp	ADP-ribosylation factor like GTPase 2 binding protein [Source:RGD Symbol;Acc:1561471]	13.4768	12.9885	12.5623	13.062	12.0814	12.5716	12.5047	12.8342	0.974327	0.994681
ENSRNOG00000008364	Cat	catalase [Source:RGD Symbol;Acc:2279]	13.21	12.84	12.5925	12.9993	12.5135	12.7879	12.677	12.831	0.987991	0.991322
ENSRNOG00000003626	Atp5pd	ATP synthase peripheral stalk subunit d [Source:RGD Symbol;Acc:620083]	13.3191	12.3275	13.2417	12.3231	12.9334	12.3677	12.369	12.8289	0.964144	1.0001
ENSRNOG00000055567	Fmnl2	formin-like 2 [Source:RGD Symbol;Acc:1560248]	12.9927	12.6944	12.6535	12.554	13.2476	12.6	13.0578	12.8285	1.01787	1.03633
ENSRNOG00000006094	Cd44	CD44 molecule (Indian blood group) [Source:RGD Symbol;Acc:2307]	12.4051	12.5208	13.1867	12.0369	13.99	12.9053	13.2655	12.8279	1.03411	1.02791
ENSRNOG00000028629	Akt1	AKT serine/threonine kinase 1 [Source:RGD Symbol;Acc:2081]	12.9506	12.6502	12.9441	12.4797	13.1129	13.2678	13.1312	12.8275	1.02368	0.989703
ENSRNOG00000032134	Uqcrc1	ubiquinol-cytochrome c reductase core protein 1 [Source:RGD Symbol;Acc:1303314]	13.0916	12.6303	13.1197	12.4153	12.8803	13.0637	12.8191	12.8274	0.999351	0.981275
ENSRNOG00000023708	Tmem176a	transmembrane protein 176A [Source:RGD Symbol;Acc:1310725]	13.0161	12.475	13.2952	12.7598	12.5895	13.6965	13.3999	12.8271	1.04465	0.978343
ENSRNOG00000020731	Ppfia3	PTPRF interacting protein alpha 3 [Source:RGD Symbol;Acc:620054]	13.8151	14.0284	10.8347	14.021	11.4164	12.9689	12.0846	12.8231	0.942407	0.931816
ENSRNOG00000006148	RGD1310352	similar to HTGN29 protein; keratinocytes associated transmembrane protein 2 [Source:RGD Symbol;Acc:1310352]	12.6501	12.7096	13.1096	12.5968	13.0456	12.6009	12.8553	12.8223	1.00257	1.02019
ENSRNOG00000009630	Hsd17b12	hydroxysteroid (17-beta) dehydrogenase 12 [Source:RGD Symbol;Acc:708367]	12.8477	12.7271	12.997	12.4205	13.1193	12.0641	12.4856	12.8223	0.973738	1.03493
ENSRNOG00000005310	Cul1	cullin 1 [Source:RGD Symbol;Acc:1308157]	12.9978	13.1356	12.4237	12.8591	12.6918	12.2219	12.4831	12.8216	0.973598	1.02137
ENSRNOG00000007687	Sema7a	semaphorin 7A (John Milton Hagen blood group) [Source:RGD Symbol;Acc:1305192]	12.1722	12.1957	13.2258	12.2761	14.2286	14.1987	13.9533	12.8197	1.08843	0.982719
ENSRNOG00000056946	Scaf1	SR-related CTD-associated factor 1 [Source:RGD Symbol;Acc:708405]	12.7355	12.8473	12.8536	12.9897	12.6664	13.123	12.91	12.8185	1.00714	0.983773
ENSRNOG00000001888	Arvcf	ARVCF, delta catenin family member [Source:RGD Symbol;Acc:1306655]	12.9017	13.4579	12.8017	13.6214	11.3083	13.4225	12.1165	12.8182	0.945254	0.902701
ENSRNOG00000015030	Tjp2	tight junction protein 2 [Source:RGD Symbol;Acc:619807]	13.0579	12.7472	12.7796	12.775	12.7303	12.6246	12.2578	12.818	0.956295	0.970947
ENSRNOG00000004936	Sdc2	syndecan 2 [Source:RGD Symbol;Acc:3649]	12.219	12.5509	13.9393	12.5696	12.7848	12.246	12.7599	12.8127	0.995877	1.04196
ENSRNOG00000053875	Nacad	NAC alpha domain containing [Source:RGD Symbol;Acc:1559824]	13.3106	12.8901	12.0736	13.2949	12.4849	13.3471	12.9053	12.8108	1.00737	0.966896
ENSRNOG00000000697	Coro1c	coronin 1C [Source:RGD Symbol;Acc:1564490]	12.6856	12.8253	12.795	12.4603	13.2757	13.458	13.2464	12.8084	1.0342	0.984275
ENSRNOG00000014791	Peg3	paternally expressed 3 [Source:RGD Symbol;Acc:2323590]	13.0401	13.2988	12.0786	13.4344	12.1617	12.5956	12.6023	12.8027	0.984345	1.00053
ENSRNOG00000057556	Pdzrn3	PDZ domain containing RING finger 3 [Source:RGD Symbol;Acc:1305250]	12.783	13.1904	12.5921	13.1231	12.3223	12.9182	12.7907	12.8022	0.9991	0.990124
ENSRNOG00000019143	Galnt2	polypeptide N-acetylgalactosaminyltransferase 2 [Source:RGD Symbol;Acc:1310692]	12.9616	12.9371	12.3998	13.1088	12.5965	13.3571	13.0171	12.8008	1.0169	0.974543
ENSRNOG00000001242	Gstt3	glutathione S-transferase, theta 3 [Source:RGD Symbol;Acc:1562732]	14.1288	13.5083	11.6642	13.7368	10.9654	12.8684	12.1677	12.8007	0.950552	0.945554
ENSRNOG00000028449	Rpl9	ribosomal protein L9 [Source:RGD Symbol;Acc:62049]	13.7142	12.7351	13.3973	10.7699	13.3795	10.7257	11.0954	12.7992	0.86688	1.03447
ENSRNOG00000009001	Mtss1	MTSS I-BAR domain containing 1 [Source:RGD Symbol;Acc:1309883]	13.0564	13.0267	12.3471	13.2267	12.3343	12.0703	12.3406	12.7983	0.964241	1.02239
ENSRNOG00000002358	Scpep1	serine carboxypeptidase 1 [Source:RGD Symbol;Acc:620067]	12.1072	12.2489	14.0821	12.2586	13.2919	13.1154	13.4612	12.7977	1.05184	1.02637
ENSRNOG00000015033	Mxd4	Max dimerization protein 4 [Source:RGD Symbol;Acc:1305093]	12.9499	12.9585	12.9212	13.1546	11.9949	13.2284	12.9022	12.7958	1.00832	0.975344
ENSRNOG00000019525	Hspa9	heat shock protein family A (Hsp70) member 9 [Source:RGD Symbol;Acc:1311806]	12.7204	12.7271	12.816	12.3017	13.4134	12.259	12.5347	12.7957	0.979604	1.02249
ENSRNOG00000010682	Clcn3	chloride voltage-gated channel 3 [Source:RGD Symbol;Acc:621219]	12.9886	13.0733	12.5219	12.7804	12.6015	11.806	12.2771	12.7932	0.959665	1.03991
ENSRNOG00000001488	Psmb1	proteasome subunit beta 1 [Source:RGD Symbol;Acc:621092]	13.3175	12.4607	13.026	12.2556	12.8932	12.5029	12.3877	12.7906	0.968503	0.990786
ENSRNOG00000006077	Snx5	sorting nexin 5 [Source:RGD Symbol;Acc:1310190]	13.4808	12.8194	12.3484	12.4153	12.8709	11.898	12.2031	12.787	0.95434	1.02565
ENSRNOG00000000938	Ran	RAN, member RAS oncogene family [Source:RGD Symbol;Acc:620367]	12.6995	12.184	13.2284	12.0772	13.7437	13.3052	13.2345	12.7866	1.03503	0.994685
ENSRNOG00000008517	Cdc42ep1	CDC42 effector protein 1 [Source:RGD Symbol;Acc:1311131]	13.155	13.0962	12.0133	13.4288	12.2372	13.3802	12.853	12.7861	1.00523	0.960598
ENSRNOG00000026178	Adpgk	ADP-dependent glucokinase [Source:RGD Symbol;Acc:1306103]	13.6706	13.2534	11.7587	12.9329	12.3123	12.513	12.5364	12.7856	0.980507	1.00186
ENSRNOG00000029212	Vcan	versican [Source:RGD Symbol;Acc:619940]	12.5874	12.896	12.2787	13.2198	12.941	12.8826	13.3959	12.7846	1.04782	1.03985
ENSRNOG00000027514	Ube2m	ubiquitin-conjugating enzyme E2M [Source:RGD Symbol;Acc:1307614]	13.6505	12.7557	12.5328	12.3864	12.5946	12.3914	11.9584	12.784	0.935421	0.965061
ENSRNOG00000007206	LOC361016	similar to RIKEN cDNA 4933406L09 [Source:RGD Symbol;Acc:1359720]	14.1247	12.7548	12.4311	13.1947	11.3975	12.1837	11.8185	12.7806	0.924726	0.970029
ENSRNOG00000050044	Ptp4a2	protein tyrosine phosphatase 4A2 [Source:RGD Symbol;Acc:619786]	13.1077	12.632	12.7028	12.4889	12.9686	12.1151	12.5851	12.78	0.984752	1.0388
ENSRNOG00000015732	Bcl2l2	Bcl2-like 2 [Source:RGD Symbol;Acc:620717]	13.0277	12.8076	12.8735	12.4041	12.786	12.3317	12.3999	12.7798	0.970272	1.00552
ENSRNOG00000018090	Ppp6r1	protein phosphatase 6, regulatory subunit 1 [Source:RGD Symbol;Acc:1311409]	12.6139	12.6596	12.8939	12.8231	12.9012	13.0906	13.0485	12.7783	1.02114	0.996782
ENSRNOG00000030963	LOC108351137	glyceraldehyde-3-phosphate dehydrogenase [Source:RGD Symbol;Acc:11369796]	12.2694	12.4136	12.924	12.5887	13.6949	13.5759	13.7003	12.7781	1.07217	1.00916
ENSRNOG00000019697	Ankrd28	ankyrin repeat domain 28 [Source:RGD Symbol;Acc:1559931]	12.7465	12.8565	12.323	12.7735	13.1822	12.5842	12.9183	12.7764	1.01111	1.02655
ENSRNOG00000018194	Srrm1	serine and arginine repetitive matrix 1 [Source:RGD Symbol;Acc:1311258]	12.484	12.8236	12.722	12.9079	12.931	12.6693	12.8119	12.7737	1.00299	1.01125
ENSRNOG00000036814	Atp6v0a1	ATPase H+ transporting V0 subunit a1 [Source:RGD Symbol;Acc:68405]	12.3932	12.8686	12.81	13.0073	12.7851	12.8204	12.8008	12.7729	1.00219	0.998473
ENSRNOG00000027623	LOC680039	hypothetical protein LOC680039 [Source:RGD Symbol;Acc:1596848]	12.8525	12.944	12.73	12.7924	12.5453	12.2294	12.5959	12.7728	0.986143	1.02997
ENSRNOG00000042821	Cd59	CD59 molecule [Source:RGD Symbol;Acc:2311]	12.7895	12.263	13.862	12.0252	12.9242	12.3588	12.609	12.7728	0.987181	1.02025
ENSRNOG00000020027	Arhgef2	Rho/Rac guanine nucleotide exchange factor 2 [Source:RGD Symbol;Acc:1304659]	13.0904	12.984	12.1934	13.2061	12.3832	13.004	12.8595	12.7714	1.0069	0.988889
ENSRNOG00000002146	Pkd2	polycystin 2, transient receptor potential cation channel [Source:RGD Symbol;Acc:1559992]	12.3976	12.6564	13.4562	12.5354	12.81	12.5645	12.8498	12.7711	1.00617	1.02271
ENSRNOG00000000990	Pdap1	PDGFA associated protein 1 [Source:RGD Symbol;Acc:620442]	13.1217	12.4675	12.9112	12.2961	13.0544	12.4946	12.4506	12.7702	0.974979	0.996479
ENSRNOG00000015320	Atp5mc2	ATP synthase membrane subunit c locus 2 [Source:RGD Symbol;Acc:620051]	12.9873	12.2069	13.2576	12.6208	12.7754	13.4918	13.0207	12.7696	1.01966	0.965085
ENSRNOG00000017297	Cab39	calcium binding protein 39 [Source:RGD Symbol;Acc:1306390]	12.987	12.7083	12.6247	12.7236	12.8007	12.3111	12.5778	12.7689	0.985038	1.02167
ENSRNOG00000027520	Pls3	plastin 3 [Source:RGD Symbol;Acc:621409]	12.9161	12.7333	12.2492	12.7454	13.1929	12.2933	12.8732	12.7674	1.00829	1.04717
ENSRNOG00000011814	Cbx3	chromobox 3 [Source:RGD Symbol;Acc:1549705]	12.9114	12.571	12.9557	12.2157	13.1773	11.3555	12.3261	12.7662	0.965523	1.08547
ENSRNOG00000007613	C1qtnf5	C1q and TNF related 5 [Source:RGD Symbol;Acc:1308802]	13.0589	12.9467	12.4396	13.2454	12.1347	13.7873	12.8335	12.7651	1.00536	0.930818
ENSRNOG00000003625	Ubxn4	UBX domain protein 4 [Source:RGD Symbol;Acc:1307451]	12.8157	12.6709	12.9566	12.5964	12.7854	12.1621	12.3182	12.765	0.965001	1.01284
ENSRNOG00000011057	Mfn1	mitofusin 1 [Source:RGD Symbol;Acc:621460]	12.9905	13.1789	12.2792	13.2492	12.1234	11.9788	12.2882	12.7642	0.962702	1.02583
ENSRNOG00000033791	Apc2	APC regulator of WNT signaling pathway 2 [Source:RGD Symbol;Acc:1308256]	13.0195	13.9296	11.124	14.1897	11.5549	13.4555	12.6706	12.7635	0.992721	0.941668
ENSRNOG00000012366	Mesd	mesoderm development LRP chaperone [Source:RGD Symbol;Acc:1310344]	12.7348	12.7612	13.1037	12.3431	12.866	12.5118	12.6334	12.7618	0.989941	1.00972
ENSRNOG00000004912	Itgav	integrin subunit alpha V [Source:RGD Symbol;Acc:1310613]	12.7104	13.2417	11.8184	12.9173	13.1167	13.0355	13.2203	12.7609	1.036	1.01418
ENSRNOG00000021314	Fdft1	farnesyl diphosphate farnesyl transferase 1 [Source:RGD Symbol;Acc:61834]	13.6306	13.1588	12.2474	13.1661	11.5998	12.3155	11.9905	12.7605	0.939653	0.973607
ENSRNOG00000006380	Srsf6	serine and arginine rich splicing factor 6 [Source:RGD Symbol;Acc:1359241]	12.3936	12.6718	13.0216	12.822	12.8935	12.308	12.7738	12.7605	1.00104	1.03784
ENSRNOG00000010944	Hyou1	hypoxia up-regulated 1 [Source:RGD Symbol;Acc:621146]	12.2441	12.4913	13.278	12.2422	13.5399	12.6974	12.7895	12.7591	1.00238	1.00726
ENSRNOG00000009325	Fuca1	alpha-L-fucosidase 1 [Source:RGD Symbol;Acc:2636]	12.9477	12.4426	13.243	12.3419	12.8133	13.0277	12.8807	12.7577	1.00964	0.988716
ENSRNOG00000031173	Snd1	staphylococcal nuclease and tudor domain containing 1 [Source:RGD Symbol;Acc:631340]	12.6273	12.7327	12.7059	12.7322	12.9852	13.2484	13.1248	12.7567	1.02886	0.990669
ENSRNOG00000001592	Cct8	chaperonin containing TCP1 subunit 8 [Source:RGD Symbol;Acc:1305452]	12.6571	12.4807	12.7593	12.4529	13.4189	12.1909	12.8064	12.7538	1.00413	1.05049
ENSRNOG00000010737	Mbnl2	muscleblind-like splicing regulator 2 [Source:RGD Symbol;Acc:1591755]	12.5524	12.4571	12.8311	12.7626	13.1608	12.1391	12.8	12.7528	1.0037	1.05444
ENSRNOG00000001455	Kif13a	kinesin family member 13A [Source:RGD Symbol;Acc:1307825]	12.8118	13.0613	12.5501	13.0324	12.3042	12.4838	12.3886	12.752	0.971507	0.992373
ENSRNOG00000016099	Id4	inhibitor of DNA binding 4, HLH protein [Source:RGD Symbol;Acc:631428]	13.862	13.655	11.4413	13.1497	11.6421	12.3111	12.4166	12.75	0.973847	1.00857
ENSRNOG00000016459	Eif3j	eukaryotic translation initiation factor 3, subunit J [Source:RGD Symbol;Acc:1593338]	13.1302	12.6172	12.6067	12.3572	13.0384	11.6864	11.9994	12.7499	0.941134	1.02678
ENSRNOG00000002763	Ulk2	unc-51 like autophagy activating kinase 2 [Source:RGD Symbol;Acc:1310181]	13.1042	13.1202	11.9245	13.3698	12.2253	12.1621	12.4546	12.7488	0.97692	1.02405
ENSRNOG00000018686	Atxn2l	ataxin 2-like [Source:RGD Symbol;Acc:1565868]	12.0706	12.79	12.684	13.1795	13.0184	13.1016	13.1019	12.7485	1.02772	1.00002
ENSRNOG00000011523	H2afy	H2A histone family, member Y [Source:RGD Symbol;Acc:621462]	12.6151	12.6654	12.8321	12.5702	13.0522	12.9956	12.8319	12.747	1.00666	0.987397
ENSRNOG00000014347	Slc4a2	solute carrier family 4 member 2 [Source:RGD Symbol;Acc:3711]	12.4534	12.8692	13.1603	12.8022	12.4377	13.1027	12.9278	12.7446	1.01438	0.986647
ENSRNOG00000019418	Lrrc4b	leucine rich repeat containing 4B [Source:RGD Symbol;Acc:1307121]	13.2488	12.9238	11.9127	13.4869	12.1493	13.4311	12.892	12.7443	1.01159	0.959857
ENSRNOG00000015596	Efhd1	EF-hand domain family, member D1 [Source:RGD Symbol;Acc:1559565]	13.4861	13.2167	11.472	12.7571	12.7834	12.8289	12.4328	12.7431	0.975656	0.96913
ENSRNOG00000007369	Shisa4	shisa family member 4 [Source:RGD Symbol;Acc:1312041]	13.6049	13.1954	11.7132	13.655	11.5267	13.245	12.1353	12.7391	0.952608	0.916221
ENSRNOG00000014856	Etnk1	ethanolamine kinase 1 [Source:RGD Symbol;Acc:1308204]	12.4366	12.9869	12.5297	12.9463	12.7942	12.1075	12.7385	12.7387	0.999981	1.05212
ENSRNOG00000013977	Bzw1	basic leucine zipper and W2 domains 1 [Source:RGD Symbol;Acc:735129]	12.8532	12.51	12.7873	12.3759	13.1565	12.1116	12.718	12.7366	0.998542	1.05007
ENSRNOG00000054978	Hist1h1c	histone cluster 1 H1 family member c [Source:RGD Symbol;Acc:1587893]	13.2309	12.8126	12.8879	12.4777	12.2661	12.9434	12.4652	12.735	0.978814	0.963058
ENSRNOG00000037909	Ppm1f	protein phosphatase, Mg2+/Mn2+ dependent, 1F [Source:RGD Symbol;Acc:631363]	13.0382	12.9563	12.2528	12.7503	12.6658	12.9556	12.717	12.7327	0.998766	0.981584
ENSRNOG00000008345	Clcn6	chloride voltage-gated channel 6 [Source:RGD Symbol;Acc:1305379]	12.9306	13.2946	11.7481	13.3085	12.3814	12.7089	12.6632	12.7327	0.994546	0.996404
ENSRNOG00000021614	Kmt2e	lysine methyltransferase 2E [Source:RGD Symbol;Acc:1309641]	12.3772	12.8295	12.6644	13.2306	12.5511	12.7095	13.0517	12.7305	1.02523	1.02693
ENSRNOG00000020308	Ech1	enoyl-CoA hydratase 1 [Source:RGD Symbol;Acc:69353]	13.5887	13.071	12.6499	12.6183	11.7227	12.5636	12.0723	12.7301	0.948329	0.9609
ENSRNOG00000020185	Wdr6	WD repeat domain 6 [Source:RGD Symbol;Acc:1307649]	12.5714	13.0921	12.8236	12.7718	12.3881	12.7444	12.4525	12.7294	0.978248	0.977094
ENSRNOG00000036745	Gna13	G protein subunit alpha 13 [Source:RGD Symbol;Acc:1310221]	13.1399	12.9923	12.329	12.612	12.5723	12.2868	12.6653	12.7291	0.99499	1.03081
ENSRNOG00000014462	Fnta	farnesyltransferase, CAAX box, alpha [Source:RGD Symbol;Acc:2625]	13.3151	12.7582	12.4894	12.5916	12.4728	12.0661	12.0811	12.7254	0.949366	1.00124
ENSRNOG00000011498	Psip1	PC4 and SFRS1 interacting protein 1 [Source:RGD Symbol;Acc:631439]	12.9128	12.5956	12.838	12.2157	13.0607	11.6987	12.1504	12.7245	0.954879	1.03861
ENSRNOG00000008994	Arpc4	actin related protein 2/3 complex, subunit 4 [Source:RGD Symbol;Acc:1310096]	12.8304	12.3658	13.2881	11.8457	13.2911	12.6223	12.6286	12.7242	0.992487	1.0005
ENSRNOG00000010947	Mmp14	matrix metallopeptidase 14 [Source:RGD Symbol;Acc:620198]	11.9567	12.5461	13.3685	12.2971	13.4515	13.3554	13.6164	12.724	1.07014	1.01954
ENSRNOG00000011661	Hnrnph2	heterogeneous nuclear ribonucleoprotein H2 [Source:RGD Symbol;Acc:1549784]	12.7469	12.7698	12.8536	12.2469	13.0026	11.7057	12.3015	12.724	0.966798	1.0509
ENSRNOG00000012098	Adcyap1r1	ADCYAP receptor type I [Source:RGD Symbol;Acc:2038]	13.9282	13.4579	11.9741	13.5696	10.682	12.722	11.5882	12.7224	0.910856	0.910882
ENSRNOG00000006001	Luc7l2	LUC7-like 2 pre-mRNA splicing factor [Source:RGD Symbol;Acc:1308651]	12.9623	12.894	12.3956	12.6721	12.6786	11.6531	12.1191	12.7205	0.952722	1.03999
ENSRNOG00000030351	AABR07006627.1		12.9668	12.4646	12.7623	12.0517	13.3561	12.8111	12.7481	12.7203	1.00218	0.99508
ENSRNOG00000007048	Rap1b	RAP1B, member of RAS oncogene family [Source:RGD Symbol;Acc:620577]	12.9771	12.4621	13.1944	12.0577	12.9081	12.0861	12.5225	12.7199	0.98448	1.0361
ENSRNOG00000019465	Gnai3	G protein subunit alpha i3 [Source:RGD Symbol;Acc:2714]	12.7025	12.5055	13.0614	12.2457	13.0836	12.2625	12.8015	12.7197	1.00643	1.04396
ENSRNOG00000051490	Plcg1	phospholipase C, gamma 1 [Source:RGD Symbol;Acc:3347]	12.3852	12.8623	12.6277	12.9788	12.7385	13.0693	12.9079	12.7185	1.01489	0.98765
ENSRNOG00000014999	Tnpo1	transportin 1 [Source:RGD Symbol;Acc:1308372]	12.4279	12.7837	12.8272	12.4696	13.0827	11.9423	12.7261	12.7182	1.00062	1.06563
ENSRNOG00000002607	Sox9	SRY box 9 [Source:RGD Symbol;Acc:620474]	12.6257	12.9748	12.0164	13.3369	12.6327	12.7953	12.4647	12.7173	0.980139	0.974168
ENSRNOG00000006905	Hectd1	HECT domain E3 ubiquitin protein ligase 1 [Source:RGD Symbol;Acc:1561653]	12.4768	13.0538	12.5405	12.7911	12.7224	12.5845	12.9962	12.7169	1.02196	1.03272
ENSRNOG00000009820	Bnip3l	BCL2 interacting protein 3 like [Source:RGD Symbol;Acc:621354]	13.1416	12.6827	12.3747	12.8099	12.5714	11.9344	12.3355	12.7161	0.970075	1.03361
ENSRNOG00000004496	Rock2	Rho-associated coiled-coil containing protein kinase 2 [Source:RGD Symbol;Acc:3590]	12.1601	12.4516	12.9697	12.3269	13.6643	12.2404	13.1371	12.7145	1.03324	1.07326
ENSRNOG00000001769	Tnk2	tyrosine kinase, non-receptor, 2 [Source:RGD Symbol;Acc:1305957]	12.7661	13.0932	12.0558	13.2519	12.404	13.2432	12.7366	12.7142	1.00176	0.961749
ENSRNOG00000008672	Chmp5	charged multivesicular body protein 5 [Source:RGD Symbol;Acc:1305968]	13.186	12.5567	12.6755	12.5236	12.6222	11.654	11.9885	12.7128	0.943029	1.0287
ENSRNOG00000055049	Aldh1a2	aldehyde dehydrogenase 1 family, member A2 [Source:RGD Symbol;Acc:620250]	10.83	12.3248	15.3219	11.7442	13.336	11.5806	12.9033	12.7114	1.0151	1.11422
ENSRNOG00000017765	Net1	neuroepithelial cell transforming 1 [Source:RGD Symbol;Acc:1305034]	11.1403	12.2501	14.8073	12.1064	13.2524	11.6674	12.6732	12.7113	0.997003	1.0862
ENSRNOG00000018507	Gfpt1	glutamine fructose-6-phosphate transaminase 1 [Source:RGD Symbol;Acc:1549703]	12.5286	12.7521	12.952	12.5786	12.7393	11.8408	12.4383	12.7101	0.978615	1.05046
ENSRNOG00000059659	Zfand3	zinc finger AN1-type containing 3 [Source:RGD Symbol;Acc:1307113]	12.8997	12.7567	12.4023	12.8817	12.6097	12.8846	12.6483	12.71	0.995144	0.981662
ENSRNOG00000014241	Ece1	endothelin converting enzyme 1 [Source:RGD Symbol;Acc:620293]	11.7182	12.6148	12.6166	12.5881	14.0088	13.9241	13.7135	12.7093	1.07901	0.984873
ENSRNOG00000009550	Sqle	squalene epoxidase [Source:RGD Symbol;Acc:3755]	13.0925	12.9349	12.1517	13.274	12.0909	12.2854	12.4364	12.7088	0.978571	1.01229
ENSRNOG00000053452	LOC100361457	actin, gamma 1 propeptide-like [Source:RGD Symbol;Acc:2320108]	12.0832	11.9763	12.695	13.1184	13.6655	14.5079	13.7295	12.7077	1.08041	0.946346
ENSRNOG00000002969	Itpkb	inositol-trisphosphate 3-kinase B [Source:RGD Symbol;Acc:2932]	12.889	13.2982	11.9484	12.6865	12.7156	12.9842	12.5179	12.7075	0.985076	0.964087
ENSRNOG00000060793	Eif2s3	eukaryotic translation initiation factor 2 subunit gamma [Source:RGD Symbol;Acc:1561279]	12.9854	12.5723	12.8074	12.3626	12.8032	11.9498	12.3607	12.7062	0.972812	1.03439
ENSRNOG00000029510	Plxnb1	plexin B1 [Source:RGD Symbol;Acc:1310564]	13.0073	13.4848	12.0382	13.4666	11.5317	12.9947	12.1578	12.7057	0.956875	0.935595
ENSRNOG00000001453	Baz1b	bromodomain adjacent to zinc finger domain, 1B [Source:RGD Symbol;Acc:1597089]	12.2566	12.8632	12.5282	12.8949	12.9831	12.8165	12.9971	12.7052	1.02298	1.01409
ENSRNOG00000010286	Cast	calpastatin [Source:RGD Symbol;Acc:2278]	12.4448	12.6062	13.0461	12.4476	12.9642	11.903	12.6603	12.7018	0.996736	1.06362
ENSRNOG00000003163	Sdhc	succinate dehydrogenase complex subunit C [Source:RGD Symbol;Acc:1359454]	13.057	12.3936	12.9676	12.2598	12.8303	12.704	12.3675	12.7017	0.973694	0.973516
ENSRNOG00000023972	Col4a2	collagen type IV alpha 2 chain [Source:RGD Symbol;Acc:1308085]	10.9146	11.9782	12.8047	12.9919	14.8119	15.0824	15.1328	12.7003	1.19153	1.00334
ENSRNOG00000019090	Cct3	chaperonin containing TCP1 subunit 3 [Source:RGD Symbol;Acc:735038]	12.6792	12.4433	12.8031	12.4189	13.1518	12.9412	12.9207	12.6993	1.01744	0.998413
ENSRNOG00000013679	Sema4d	semaphorin 4D [Source:RGD Symbol;Acc:1310554]	13.7496	13.0621	11.3507	13.7986	11.5284	12.8155	12.3301	12.6979	0.971036	0.962123
ENSRNOG00000017940	Rere	arginine-glutamic acid dipeptide repeats [Source:RGD Symbol;Acc:629475]	12.3919	12.8303	12.8213	13.2045	12.2368	12.9121	13.0518	12.697	1.02795	1.01082
ENSRNOG00000019648	AABR07068316.1	collagen type VI alpha 3 chain [Source:NCBI gene;Acc:367313]	10.826	11.7161	13.9187	13.422	13.596	13.7394	14.2873	12.6958	1.12536	1.03988
ENSRNOG00000042245	Dcaf7	DDB1 and CUL4 associated factor 7 [Source:RGD Symbol;Acc:1305140]	12.7066	12.9431	12.4343	12.8216	12.573	12.4906	12.6178	12.6957	0.993857	1.01018
ENSRNOG00000048848	Ccdc9	coiled-coil domain containing 9 [Source:RGD Symbol;Acc:1584422]	12.1123	12.7822	13.2666	12.6674	12.6494	12.5322	12.5946	12.6956	0.992048	1.00498
ENSRNOG00000018533	Iffo1	intermediate filament family orphan 1 [Source:RGD Symbol;Acc:1308257]	12.5802	13.0929	12.793	13.2367	11.7693	12.5668	12.4297	12.6944	0.979149	0.989091
ENSRNOG00000016207	Galnt1	polypeptide N-acetylgalactosaminyltransferase 1 [Source:RGD Symbol;Acc:620358]	12.8866	12.7061	12.2685	12.2702	13.317	12.2258	12.5636	12.6897	0.990066	1.02763
ENSRNOG00000030667	Ppm1b	protein phosphatase, Mg2+/Mn2+ dependent, 1B [Source:RGD Symbol;Acc:3374]	13.2526	12.9207	12.3981	12.66	12.216	11.7276	12.1604	12.6895	0.958304	1.0369
ENSRNOG00000023210	Trappc10	trafficking protein particle complex 10 [Source:RGD Symbol;Acc:1311263]	12.9431	12.9742	12.2698	13.0939	12.1637	12.8347	12.6957	12.689	1.00053	0.989165
ENSRNOG00000008283	B4galt5	beta-1,4-galactosyltransferase 5 [Source:RGD Symbol;Acc:1310062]	12.5459	12.4807	13.1026	12.2419	13.0605	12.9163	12.9284	12.6863	1.01908	1.00094
ENSRNOG00000004687	Thbd	thrombomodulin [Source:RGD Symbol;Acc:621299]	10.4686	12.3688	15.2319	11.9789	13.3763	12.6833	13.4709	12.6849	1.06197	1.0621
ENSRNOG00000006137	Arid1a	AT-rich interaction domain 1A [Source:RGD Symbol;Acc:1310500]	12.4073	12.828	12.4731	13.1119	12.6037	13.193	13.0574	12.6848	1.02937	0.989723
ENSRNOG00000011969	Dock9	dedicator of cytokinesis 9 [Source:RGD Symbol;Acc:629617]	12.5499	12.9084	12.3346	13.0544	12.5717	12.9063	12.737	12.6838	1.0042	0.986888
ENSRNOG00000002896	Prdx6	peroxiredoxin 6 [Source:RGD Symbol;Acc:71005]	12.9054	12.5135	13.2729	12.456	12.2695	12.5857	12.293	12.6835	0.969212	0.976743
ENSRNOG00000013658	Nefl	neurofilament light [Source:RGD Symbol;Acc:621458]	14.2084	13.7219	11.0018	13.2934	11.1846	10.9223	11.0763	12.682	0.873389	1.0141
ENSRNOG00000010712	Terf2ip	TERF2 interacting protein [Source:RGD Symbol;Acc:1309684]	13.1786	13.6703	12.6783	13.0922	10.788	12.148	11.3797	12.6815	0.897349	0.936756
ENSRNOG00000015991	Npr2	natriuretic peptide receptor 2 [Source:RGD Symbol;Acc:620851]	12.3989	13.1062	12.5394	12.9902	12.3689	12.8472	12.3725	12.6807	0.975693	0.963051
ENSRNOG00000016779	Fam120a	family with sequence similarity 120A [Source:RGD Symbol;Acc:1306643]	12.2078	12.6155	12.7119	12.7562	13.1065	13.4168	13.2441	12.6796	1.04452	0.987126
ENSRNOG00000012953	Arsa	arylsulfatase A [Source:RGD Symbol;Acc:1310381]	12.9829	13.0019	12.0483	13.1534	12.2031	12.7477	12.4069	12.6779	0.978621	0.973265
ENSRNOG00000007882	Ablim2	actin binding LIM protein family, member 2 [Source:RGD Symbol;Acc:1303094]	13.2206	13.7062	11.8548	13.3388	11.2656	12.7533	11.7941	12.6772	0.930337	0.924787
ENSRNOG00000010960	Ankh	ANKH inorganic pyrophosphate transport regulator [Source:RGD Symbol;Acc:619925]	13.1757	13.0225	11.7263	12.895	12.5663	13.1624	12.8548	12.6772	1.01401	0.97663
ENSRNOG00000020590	Adam15	ADAM metallopeptidase domain 15 [Source:RGD Symbol;Acc:620402]	11.9325	12.4768	13.0939	12.7554	13.1265	13.8297	13.5871	12.677	1.07179	0.982459
ENSRNOG00000018977	Ap3d1	adaptor related protein complex 3 subunit delta 1 [Source:RGD Symbol;Acc:1308659]	12.3601	12.6683	12.9884	12.6755	12.6879	12.905	12.8965	12.676	1.01739	0.999338
ENSRNOG00000020456	Nucb2	nucleobindin 2 [Source:RGD Symbol;Acc:620888]	12.3668	12.5326	13.2734	12.22	12.9826	12.5514	12.6054	12.6751	0.994502	1.00431
ENSRNOG00000029996	AABR07054368.1		13.1998	12.5083	12.9594	12.2731	12.4315	12.8454	12.6218	12.6744	0.995849	0.982591
ENSRNOG00000029726	Gstm1	glutathione S-transferase mu 1 [Source:RGD Symbol;Acc:2755]	13.4255	12.9307	12.6801	12.9844	11.3415	12.1793	11.6205	12.6725	0.916985	0.954115
ENSRNOG00000005424	Odc1	ornithine decarboxylase 1 [Source:RGD Symbol;Acc:3227]	12.6532	12.3417	13.362	11.9283	13.0692	12.4431	12.4725	12.6709	0.984342	1.00236
ENSRNOG00000019262	Trak1	trafficking kinesin protein 1 [Source:RGD Symbol;Acc:1307844]	12.3834	12.9571	12.6438	12.9669	12.3987	12.62	12.4235	12.67	0.980548	0.984435
ENSRNOG00000010771	Pkd1	polycystin 1, transient receptor potential channel interacting [Source:RGD Symbol;Acc:3333]	11.9645	12.6036	12.6251	13.1332	13.0221	13.4837	13.2328	12.6697	1.04445	0.981392
ENSRNOG00000054058	Osbpl1a	oxysterol binding protein-like 1A [Source:RGD Symbol;Acc:628888]	13.3457	13.0909	12.0627	13.2637	11.581	12.3341	12.2346	12.6688	0.965725	0.99193
ENSRNOG00000020392	Stxbp3	syntaxin binding protein 3 [Source:RGD Symbol;Acc:619968]	13.4235	13.1125	12.1109	12.8372	11.8467	11.329	11.7783	12.6662	0.929904	1.03966
ENSRNOG00000025715	Dynlrb1	dynein light chain roadblock-type 1 [Source:RGD Symbol;Acc:619910]	13.3335	12.3775	12.4878	12.5731	12.5576	12.3108	12.2502	12.6659	0.96718	0.99508
ENSRNOG00000029528	Cbs	cystathionine beta synthase [Source:RGD Symbol;Acc:2287]	13.5139	13.5485	11.4834	13.4231	11.3598	12.8103	11.7519	12.6657	0.927846	0.917374
ENSRNOG00000011441	Tpd52	tumor protein D52 [Source:RGD Symbol;Acc:1306767]	13.7216	12.8957	12.0697	12.5126	12.1283	11.4723	11.8171	12.6656	0.933009	1.03005
ENSRNOG00000053200	AABR07068161.1	dedicator of cytokinesis 10 [Source:NCBI gene;Acc:301556]	13.23	13.0489	11.6624	13.2377	12.1481	12.2747	12.4559	12.6654	0.983459	1.01476
ENSRNOG00000010474	Copg1	coatomer protein complex, subunit gamma 1 [Source:RGD Symbol;Acc:1565292]	12.2297	12.6254	12.9324	12.6067	12.9258	13.0437	12.9649	12.664	1.02376	0.993961
ENSRNOG00000019223	Taf3	TATA-box binding protein associated factor 3 [Source:RGD Symbol;Acc:2324594]	12.871	12.3566	13.0024	12.5341	12.5543	12.5475	12.6004	12.6637	0.995003	1.00422
ENSRNOG00000018735	Cd74	CD74 molecule [Source:RGD Symbol;Acc:2313]	12.5706	12.7086	13.1135	12.0563	12.8684	13.9975	14.066	12.6635	1.11075	1.00489
ENSRNOG00000001596	Atp5mc3	ATP synthase membrane subunit c locus 3 [Source:RGD Symbol;Acc:620052]	12.8577	12.2376	13.3656	11.8787	12.9747	12.4358	12.2144	12.6629	0.964582	0.982195
ENSRNOG00000000463	Col11a2	collagen type XI alpha 2 chain [Source:RGD Symbol;Acc:2373]	12.9639	14.217	11.6115	14.419	10.0948	12.8563	11.6027	12.6612	0.916395	0.90249
ENSRNOG00000013794	Rbp1	retinol binding protein 1 [Source:RGD Symbol;Acc:3543]	12.1975	12.2245	14.177	11.9401	12.7645	12.6979	12.5049	12.6607	0.98769	0.984796
ENSRNOG00000018105	Thtpa	thiamine triphosphatase [Source:RGD Symbol;Acc:727917]	13.6027	12.7391	12.4874	12.7904	11.6599	12.2255	12.0863	12.6559	0.954991	0.988614
ENSRNOG00000020384	Fam13b	family with sequence similarity 13, member B [Source:RGD Symbol;Acc:1310484]	12.5336	12.9775	12.8429	12.6265	12.2972	11.8355	12.4722	12.6555	0.985511	1.05379
ENSRNOG00000020676	Ppp1r14a	protein phosphatase 1, regulatory (inhibitor) subunit 14A [Source:RGD Symbol;Acc:620536]	13.9754	12.4484	12.0553	13.5307	11.2618	12.8636	12.1709	12.6543	0.961801	0.946151
ENSRNOG00000010219	Ralgds	ral guanine nucleotide dissociation stimulator [Source:RGD Symbol;Acc:3533]	12.8491	12.7342	12.5087	12.8509	12.3263	13.1215	12.57	12.6538	0.993378	0.957975
ENSRNOG00000001762	Pcyt1a	phosphate cytidylyltransferase 1, choline, alpha [Source:RGD Symbol;Acc:70515]	12.6746	12.8371	12.6189	12.4775	12.6582	12.3354	12.3972	12.6533	0.979766	1.00501
ENSRNOG00000022764	Evi2a	ecotropic viral integration site 2A [Source:RGD Symbol;Acc:1593824]	14.1331	13.2099	11.3771	13.2634	11.2776	11.8954	12.0078	12.6522	0.949069	1.00945
ENSRNOG00000015221	Eif3f	eukaryotic translation initiation factor 3, subunit F [Source:RGD Symbol;Acc:1306112]	13.2372	12.5461	12.4727	12.6307	12.3725	12.7581	12.5545	12.6518	0.992304	0.984042
ENSRNOG00000019891	Sgta	small glutamine rich tetratricopeptide repeat containing alpha [Source:RGD Symbol;Acc:620815]	13.1737	12.719	12.5467	13.0218	11.798	13.1156	12.7185	12.6518	1.00527	0.96972
ENSRNOG00000010155	Pcm1	pericentriolar material 1 [Source:RGD Symbol;Acc:620901]	12.543	12.9511	12.3822	12.7368	12.6438	12.1424	12.4856	12.6514	0.986893	1.02826
ENSRNOG00000006859	Insig1	insulin induced gene 1 [Source:RGD Symbol;Acc:708457]	13.1036	12.7882	12.2902	13.1031	11.9672	11.9796	11.9202	12.6504	0.942272	0.995037
ENSRNOG00000007596	Rffl	ring finger and FYVE-like domain containing E3 ubiquitin protein ligase [Source:RGD Symbol;Acc:727916]	13.3537	12.9059	11.9574	13.2626	11.7654	12.0649	12.2538	12.649	0.968758	1.01566
ENSRNOG00000016122	Hmgcr	3-hydroxy-3-methylglutaryl-CoA reductase [Source:RGD Symbol;Acc:2803]	12.888	12.9569	12.179	13.1712	12.0465	12.1617	12.3081	12.6483	0.973106	1.01204
ENSRNOG00000003948	Llgl1	LLGL scribble cell polarity complex component 1 [Source:RGD Symbol;Acc:3012]	13.1095	13.0257	11.7732	13.4301	11.8969	13.3551	12.8166	12.6471	1.0134	0.959682
ENSRNOG00000039528	Fam32a	family with sequence similarity 32, member A [Source:RGD Symbol;Acc:1561287]	13.1854	12.714	12.639	12.0975	12.5952	12.1598	11.9063	12.6462	0.941492	0.97915
ENSRNOG00000046502	Lonp1	lon peptidase 1, mitochondrial [Source:RGD Symbol;Acc:621598]	12.5385	12.645	12.5405	12.6175	12.8865	12.7743	12.596	12.6456	0.996078	0.986047
ENSRNOG00000013102	Entpd2	ectonucleoside triphosphate diphosphohydrolase 2 [Source:RGD Symbol;Acc:69266]	12.8157	13.1562	12.2137	13.3004	11.7412	13.508	12.7245	12.6454	1.00625	0.941993
ENSRNOG00000005291	Slc38a1	solute carrier family 38, member 1 [Source:RGD Symbol;Acc:69645]	12.8594	13.3281	11.6916	13.3274	12.0139	12.7937	12.3895	12.6441	0.979864	0.968407
ENSRNOG00000050282	Srcap	Snf2-related CREBBP activator protein [Source:RGD Symbol;Acc:1565642]	12.2146	12.6766	12.6514	12.995	12.6588	13.1058	12.9695	12.6393	1.02613	0.989601
ENSRNOG00000028404	Ppp1r1b	protein phosphatase 1, regulatory (inhibitor) subunit 1B [Source:RGD Symbol;Acc:621859]	13.8798	14.1868	11.5823	13.3281	10.2152	12.7266	11.4619	12.6384	0.906905	0.900621
ENSRNOG00000006490	Neo1	neogenin 1 [Source:RGD Symbol;Acc:619837]	12.7399	13.0051	12.3535	12.8801	12.2063	12.6049	12.4647	12.637	0.986369	0.988877
ENSRNOG00000050794	Pdlim4	PDZ and LIM domain 4 [Source:RGD Symbol;Acc:3575]	12.6296	12.4073	12.6463	12.456	13.0377	13.4016	12.8052	12.6354	1.01344	0.955492
ENSRNOG00000009856	Sypl1	synaptophysin-like 1 [Source:RGD Symbol;Acc:1359569]	12.654	12.6228	12.2087	12.7163	12.9655	12.0042	12.5279	12.6334	0.991644	1.04362
ENSRNOG00000015987	Rap1gds1	Rap1 GTPase-GDP dissociation stimulator 1 [Source:RGD Symbol;Acc:1308558]	12.7044	12.5281	12.3776	12.6147	12.9423	12.4879	12.7439	12.6334	1.00874	1.0205
ENSRNOG00000003977	Dusp1	dual specificity phosphatase 1 [Source:RGD Symbol;Acc:620897]	11.5953	12.0508	13.0207	12.9957	13.4905	13.0045	12.9589	12.6306	1.02599	0.996493
ENSRNOG00000043377	Fdps	farnesyl diphosphate synthase [Source:RGD Symbol;Acc:68953]	13.1518	12.6287	12.6383	12.93	11.8029	12.5991	12.2559	12.6303	0.970354	0.972757
ENSRNOG00000009850	St3gal4	ST3 beta-galactoside alpha-2,3-sialyltransferase 4 [Source:RGD Symbol;Acc:1303068]	12.896	12.3494	12.1981	12.6524	13.0365	12.8054	12.4816	12.6265	0.988522	0.974711
ENSRNOG00000014645	Aldh7a1	aldehyde dehydrogenase 7 family, member A1 [Source:RGD Symbol;Acc:1308614]	12.5882	12.6059	12.8328	12.2223	12.8784	12.681	12.4501	12.6255	0.986108	0.981791
ENSRNOG00000012192	Znf740	zinc finger protein 740 [Source:RGD Symbol;Acc:1589052]	12.5682	13.0154	12.4615	12.8576	12.2206	12.2899	12.3844	12.6247	0.980967	1.00769
ENSRNOG00000011295	Anapc2	anaphase promoting complex subunit 2 [Source:RGD Symbol;Acc:1305546]	12.6924	12.6913	12.5413	12.734	12.4626	12.8054	12.6533	12.6243	1.0023	0.988124
ENSRNOG00000015852	Arhgap35	Rho GTPase activating protein 35 [Source:RGD Symbol;Acc:1308738]	12.7755	13.0445	12.1967	12.964	12.1303	12.7114	12.6243	12.6222	1.00016	0.993148
ENSRNOG00000018876	Entr1	endosome associated trafficking regulator 1 [Source:RGD Symbol;Acc:1305930]	12.6826	12.8415	12.5865	12.7363	12.2627	12.416	12.4216	12.6219	0.984132	1.00046
ENSRNOG00000019152	Trpc4ap	transient receptor potential cation channel, subfamily C, member 4 associated protein [Source:RGD Symbol;Acc:1309914]	12.4658	12.6954	12.7579	12.7029	12.4815	12.8613	12.7849	12.6207	1.01301	0.994054
ENSRNOG00000055068	Ppial4d	peptidylprolyl isomerase A (cyclophilin A)-like 4D [Source:RGD Symbol;Acc:2321083]	12.683	11.9334	13.0243	12.3815	13.0735	13.1978	12.8334	12.6191	1.01698	0.97239
ENSRNOG00000010971	Snx18	sorting nexin 18 [Source:RGD Symbol;Acc:1310367]	12.5742	12.354	12.7799	12.3584	13.029	12.5889	12.6515	12.6191	1.00257	1.00497
ENSRNOG00000003248	Mpzl1	myelin protein zero-like 1 [Source:RGD Symbol;Acc:1359140]	12.8373	12.6231	12.211	12.439	12.9809	12.6208	12.6988	12.6183	1.00638	1.00618
ENSRNOG00000015078	Ifitm3	interferon induced transmembrane protein 3 [Source:RGD Symbol;Acc:1595844]	12.2214	11.8983	13.2909	12.0077	13.6692	13.3592	13.2242	12.6175	1.04808	0.989891
ENSRNOG00000053659	RGD1311703	similar to sid2057p [Source:RGD Symbol;Acc:1311703]	13.199	12.7023	12.2734	12.566	12.3376	12.1105	12.2173	12.6157	0.96842	1.00881
ENSRNOG00000017822	Oga	O-GlcNAcase [Source:RGD Symbol;Acc:621077]	12.6128	13.0275	12.1957	12.6924	12.5456	11.6083	12.1965	12.6148	0.966838	1.05067
ENSRNOG00000060154	Ddx23	DEAD-box helicase 23 [Source:RGD Symbol;Acc:1308685]	12.8293	12.6079	12.3082	12.5595	12.7688	12.8756	12.6153	12.6148	1.00004	0.97978
ENSRNOG00000020513	Becn1	beclin 1 [Source:RGD Symbol;Acc:620190]	12.6856	12.4173	13.0021	12.3933	12.5749	12.218	12.3877	12.6147	0.982012	1.01389
ENSRNOG00000009722	Chd3	chromodomain helicase DNA binding protein 3 [Source:RGD Symbol;Acc:1311923]	11.9993	12.3771	13.604	12.4232	12.6637	12.5962	12.9404	12.6135	1.02592	1.02732
ENSRNOG00000010807	Cox6c	cytochrome c oxidase subunit 6C [Source:RGD Symbol;Acc:620616]	13.1372	11.8714	12.7589	12.3123	12.9867	12.0289	12.2173	12.6133	0.9686	1.01566
ENSRNOG00000004526	Cox7a2l	cytochrome c oxidase subunit 7A2 like [Source:RGD Symbol;Acc:1306111]	13.2716	12.3992	12.7954	12.4713	12.1246	12.4121	12.1052	12.6124	0.959786	0.975277
ENSRNOG00000023467	Fam168b	family with sequence similarity 168, member B [Source:RGD Symbol;Acc:1583985]	12.7505	12.8638	12.3484	12.8018	12.2961	12.4485	12.7489	12.6121	1.01085	1.02414
ENSRNOG00000029574	Rps4x-ps9	ribosomal protein S4, X-linked, pseudogene 9 [Source:NCBI gene;Acc:29426]	13.5318	12.7004	13.2219	10.4244	13.1818	10.8837	10.785	12.6121	0.85513	0.990929
ENSRNOG00000019322	Notch1	notch receptor 1 [Source:RGD Symbol;Acc:3187]	12.0617	13.0056	11.8746	13.3366	12.7806	13.7395	13.389	12.6118	1.06162	0.97449
ENSRNOG00000019666	Ubxn1	UBX domain protein 1 [Source:RGD Symbol;Acc:1309471]	13.124	12.4283	12.5459	12.5126	12.4442	12.653	12.2967	12.611	0.975075	0.971838
ENSRNOG00000012026	Psmc2	proteasome 26S subunit, ATPase 2 [Source:RGD Symbol;Acc:3428]	13.0487	12.4729	12.6971	12.2499	12.5679	12.2343	12.1847	12.6073	0.966482	0.995943
ENSRNOG00000001056	Snapc2	small nuclear RNA activating complex, polypeptide 2 [Source:RGD Symbol;Acc:1304589]	13.5675	12.9081	12.1244	12.6222	11.813	12.7932	12.3575	12.607	0.980208	0.965947
ENSRNOG00000027194	Sgsm2	small G protein signaling modulator 2 [Source:RGD Symbol;Acc:1306957]	13.0177	13.2099	11.7784	13.1217	11.9074	12.5582	12.0474	12.607	0.955607	0.959319
ENSRNOG00000016090	Mtmr10	myotubularin related protein 10 [Source:RGD Symbol;Acc:1305958]	13.2259	13.1147	11.9762	13.0054	11.7009	11.906	12.0115	12.6046	0.952944	1.00886
ENSRNOG00000034037	Zfp266	zinc finger protein 266 [Source:RGD Symbol;Acc:1308643]	12.7524	12.909	12.485	12.7541	12.1209	11.623	12.1498	12.6043	0.963943	1.04532
ENSRNOG00000025731	Ptma	prothymosin alpha [Source:RGD Symbol;Acc:61829]	13.6232	12.84	12.9551	10.3699	13.2312	10.9321	10.7211	12.6039	0.850622	0.980705
ENSRNOG00000029336	Zfp180	zinc finger protein 180 [Source:RGD Symbol;Acc:631380]	13.3911	12.8115	11.8065	12.7887	12.2148	12.2329	12.274	12.6025	0.973929	1.00335
ENSRNOG00000007769	43892	membrane associated ring-CH-type finger 2 [Source:RGD Symbol;Acc:1306395]	13.2657	12.4166	12.8064	12.7652	11.758	12.7361	12.3348	12.6024	0.978769	0.968492
ENSRNOG00000013743	Sec61a1	Sec61 translocon alpha 1 subunit [Source:RGD Symbol;Acc:68321]	12.0361	12.2052	13.0626	12.4902	13.2086	13.2288	13.3283	12.6005	1.05776	1.00753
ENSRNOG00000050543	Safb	scaffold attachment factor B [Source:RGD Symbol;Acc:620613]	12.4658	12.696	12.3565	12.9721	12.5076	12.7407	12.6837	12.5996	1.00668	0.99553
ENSRNOG00000009195	Tnks1bp1	tankyrase 1 binding protein 1 [Source:RGD Symbol;Acc:1312021]	12.2068	12.6846	12.9836	12.5639	12.5488	12.8158	12.6377	12.5975	1.00319	0.986108
ENSRNOG00000011419	Aldh6a1	aldehyde dehydrogenase 6 family, member A1 [Source:RGD Symbol;Acc:621556]	12.8408	12.9143	12.7904	12.6918	11.7491	11.599	11.7646	12.5973	0.933904	1.01428
ENSRNOG00000052219	Gm2a	GM2 ganglioside activator [Source:RGD Symbol;Acc:628651]	12.7495	12.1362	12.9872	12.3202	12.7854	13.1919	13.2295	12.5957	1.05032	1.00285
ENSRNOG00000018549	Fbh1	F-box DNA helicase 1 [Source:RGD Symbol;Acc:1306298]	12.5033	12.6919	12.7151	12.3995	12.6643	12.4683	12.6272	12.5948	1.00257	1.01275
ENSRNOG00000010260	Dixdc1	DIX domain containing 1 [Source:RGD Symbol;Acc:1309902]	13.2455	13.06	12.0997	13.0559	11.51	11.8007	11.9918	12.5942	0.952167	1.0162
ENSRNOG00000018126	Abca1	ATP binding cassette subfamily A member 1 [Source:RGD Symbol;Acc:631344]	12.4073	13.4964	11.5273	13.1469	12.3913	12.514	12.9681	12.5938	1.02972	1.03629
ENSRNOG00000004067	Nrcam	neuronal cell adhesion molecule [Source:RGD Symbol;Acc:3209]	12.6443	13.1762	10.9681	12.8334	13.3444	12.4545	12.5072	12.5933	0.993161	1.00423
ENSRNOG00000012455	Tardbp	TAR DNA binding protein [Source:RGD Symbol;Acc:1310906]	12.2789	12.4991	12.9037	12.1484	13.1263	11.9013	12.5162	12.5913	0.994041	1.05167
ENSRNOG00000015182	Ppp2cb	protein phosphatase 2 catalytic subunit beta [Source:RGD Symbol;Acc:3381]	13.0783	12.6287	12.4631	12.3372	12.449	11.8771	12.1558	12.5912	0.965417	1.02347
ENSRNOG00000001253	Eif3b	eukaryotic translation initiation factor 3, subunit B [Source:RGD Symbol;Acc:1309018]	12.4318	12.4346	12.5219	12.6798	12.8854	13.2165	13.1185	12.5907	1.04192	0.992581
ENSRNOG00000011857	Mtpn	myotrophin [Source:RGD Symbol;Acc:619806]	12.6928	12.6538	12.3964	12.3393	12.8703	12.0907	12.5249	12.5905	0.994791	1.03591
ENSRNOG00000020901	S1pr5	sphingosine-1-phosphate receptor 5 [Source:RGD Symbol;Acc:620566]	13.8149	12.9252	11.6728	13.5348	11.0027	12.7929	12.0898	12.5901	0.960263	0.945038
ENSRNOG00000002115	Sod1	superoxide dismutase 1 [Source:RGD Symbol;Acc:3731]	12.9395	12.0868	13.0054	12.2586	12.6601	12.2615	12.1394	12.5901	0.964202	0.990043
ENSRNOG00000014170	Dbn1	drebrin 1 [Source:RGD Symbol;Acc:70885]	12.0436	12.3677	13.0225	12.1797	13.3366	13.3441	12.9359	12.59	1.02747	0.969409
ENSRNOG00000032828	Mapk8ip2	mitogen-activated protein kinase 8 interacting protein 2 [Source:RGD Symbol;Acc:1309727]	14.202	13.7589	10.2153	13.849	10.9184	11.9913	11.6433	12.5887	0.924898	0.970975
ENSRNOG00000001989	Alcam	activated leukocyte cell adhesion molecule [Source:RGD Symbol;Acc:619972]	11.4757	12.2481	14.5577	11.7256	12.9263	10.6955	12.6112	12.5867	1.00195	1.17911
ENSRNOG00000009149	Jam3	junctional adhesion molecule 3 [Source:RGD Symbol;Acc:1303248]	13.2197	12.815	12.0301	13.1201	11.7402	12.5191	12.4095	12.585	0.986051	0.991241
ENSRNOG00000007114	Psma6	proteasome subunit alpha 6 [Source:RGD Symbol;Acc:61849]	12.9684	12.407	12.764	11.8068	12.9783	11.7976	12.065	12.5849	0.95869	1.02267
ENSRNOG00000004292	Sptssa	serine palmitoyltransferase, small subunit A [Source:RGD Symbol;Acc:1565821]	13.6576	12.7202	11.9405	12.3633	12.2429	11.2935	11.5896	12.5849	0.920912	1.02621
ENSRNOG00000013023	Nop53	NOP53 ribosome biogenesis factor [Source:RGD Symbol;Acc:1303085]	13.1828	12.5128	12.5188	12.8243	11.8836	12.9651	12.5884	12.5845	1.00032	0.970949
ENSRNOG00000060538	Cdc42se1	CDC42 small effector 1 [Source:RGD Symbol;Acc:1561700]	12.5746	12.2852	13.0295	12.2667	12.7654	12.6685	12.6017	12.5843	1.00138	0.994726
ENSRNOG00000017977	Smpd1	sphingomyelin phosphodiesterase 1 [Source:RGD Symbol;Acc:1549719]	12.2302	12.3733	13.0066	12.6198	12.6834	12.9738	12.6305	12.5826	1.0038	0.973533
ENSRNOG00000029885	Stag2	stromal antigen 2 [Source:RGD Symbol;Acc:1562042]	12.8907	12.6155	12.3165	12.5834	12.5009	11.4479	12.3691	12.5814	0.983129	1.08047
ENSRNOG00000016807	Oat	ornithine aminotransferase [Source:RGD Symbol;Acc:621724]	12.575	12.6763	13.2137	12.2682	12.1712	11.7895	12.0143	12.5809	0.954963	1.01907
ENSRNOG00000020393	Rhog	ras homolog family member G [Source:RGD Symbol;Acc:621310]	13.4541	12.7008	12.0352	13.1727	11.54	13.0552	12.5199	12.5805	0.995176	0.958994
ENSRNOG00000031834	Nkain4	Sodium/potassium transporting ATPase interacting 4 [Source:RGD Symbol;Acc:1305809]	13.2995	12.7612	13.1926	12.5856	11.0626	12.2126	11.5258	12.5803	0.916177	0.943763
ENSRNOG00000011104	LOC100360057	ribosomal protein L22-like [Source:RGD Symbol;Acc:2322888]	13.0336	11.9637	13.1199	11.8187	12.9599	11.8025	11.9924	12.5792	0.953358	1.0161
ENSRNOG00000003967	Vmp1	vacuole membrane protein 1 [Source:RGD Symbol;Acc:70367]	12.8411	12.354	12.2787	12.175	13.2463	11.7976	12.2775	12.579	0.976031	1.04068
ENSRNOG00000016306	Adgrv1	adhesion G protein-coupled receptor V1 [Source:RGD Symbol;Acc:1562101]	13.1175	13.4916	11.6071	13.0435	11.6311	11.9994	12.073	12.5782	0.959836	1.00613
ENSRNOG00000016251	Dnaja2	DnaJ heat shock protein family (Hsp40) member A2 [Source:RGD Symbol;Acc:71001]	12.9313	12.5547	12.588	12.4549	12.3596	11.9299	12.2747	12.5777	0.975911	1.02891
ENSRNOG00000011777	Spag5	sperm associated antigen 5 [Source:RGD Symbol;Acc:620152]	13.6401	14.2258	10.9303	13.239	10.8492	12.0552	11.307	12.5769	0.899036	0.93794
ENSRNOG00000010800	Hadhb	hydroxyacyl-CoA dehydrogenase trifunctional multienzyme complex subunit beta [Source:RGD Symbol;Acc:620513]	12.6735	12.6554	12.7493	12.0519	12.7527	11.9236	12.0585	12.5766	0.958808	1.01131
ENSRNOG00000005736	Eif1ax	eukaryotic translation initiation factor 1A, X-linked [Source:RGD Symbol;Acc:1560198]	12.803	12.5858	12.5367	12.2439	12.7129	11.5716	12.2344	12.5765	0.9728	1.05728
ENSRNOG00000017201	Cd2bp2	Cd2 (cytoplasmic tail) binding protein 2 [Source:RGD Symbol;Acc:1311741]	12.7759	12.6079	12.5274	12.3857	12.5816	12.196	12.2691	12.5757	0.97562	1.00599
ENSRNOG00000000923	Cct6a	chaperonin containing TCP1 subunit 6A [Source:RGD Symbol;Acc:1304763]	12.5886	12.2428	12.6092	12.2524	13.1709	12.494	12.7001	12.5728	1.01013	1.0165
ENSRNOG00000018825	Dcaf11	DDB1 and CUL4 associated factor 11 [Source:RGD Symbol;Acc:1311288]	12.7564	12.6032	12.8034	12.662	12.0247	12.5182	12.5077	12.5699	0.995046	0.999158
ENSRNOG00000000796	Ranbp2	RAN binding protein 2 [Source:RGD Symbol;Acc:1560047]	11.9057	12.5198	13.1401	12.2869	12.988	11.217	12.4235	12.5681	0.988498	1.10756
ENSRNOG00000016145	Strn4	striatin 4 [Source:RGD Symbol;Acc:1307030]	12.8237	12.8028	12.0164	13.2076	11.9848	12.9646	12.594	12.5671	1.00214	0.971411
ENSRNOG00000019425	Gabarapl2	GABA type A receptor associated protein like 2 [Source:RGD Symbol;Acc:620510]	13.1668	12.4103	12.449	12.5702	12.2353	11.9658	11.8358	12.5663	0.94187	0.989142
ENSRNOG00000015999	Cirbp	cold inducible RNA binding protein [Source:RGD Symbol;Acc:620756]	12.6486	12.9371	12.5718	12.7275	11.9463	11.8651	11.8546	12.5662	0.943372	0.999121
ENSRNOG00000056826	Arap2	ArfGAP with RhoGAP domain, ankyrin repeat and PH domain 2 [Source:RGD Symbol;Acc:1306452]	12.5981	12.9201	12.4221	12.5608	12.3256	11.5851	12.3089	12.5653	0.979589	1.06248
ENSRNOG00000015079	Ddost	dolichyl-diphosphooligosaccharide--protein glycosyltransferase non-catalytic subunit [Source:RGD Symbol;Acc:1308970]	12.3587	12.2204	13.1241	12.3718	12.7516	13.1509	13.0639	12.5653	1.03968	0.993388
ENSRNOG00000048036	Ncan	neurocan [Source:RGD Symbol;Acc:619941]	11.8438	11.6947	12.5703	12.2613	14.4457	14.5094	14.5115	12.5631	1.15508	1.00014
ENSRNOG00000005686	Suclg2	succinate-CoA ligase, GDP-forming, beta subunit [Source:RGD Symbol;Acc:1305008]	12.9161	12.753	12.669	12.2043	12.2699	11.8801	11.8565	12.5625	0.943805	0.998016
ENSRNOG00000028956	Mbd3	methyl-CpG binding domain protein 3 [Source:RGD Symbol;Acc:1307389]	12.9428	12.4367	12.7255	12.5373	12.1677	13.1381	12.6681	12.562	1.00844	0.964225
ENSRNOG00000016071	P3h3	prolyl 3-hydroxylase 3 [Source:RGD Symbol;Acc:1305699]	11.9695	12.7271	12.7311	13.0679	12.3079	12.9625	12.847	12.5607	1.02279	0.991089
ENSRNOG00000006004	Phc2	polyhomeotic homolog 2 [Source:RGD Symbol;Acc:1307912]	12.8686	12.6006	12.4795	12.4361	12.4078	12.8684	12.5687	12.5585	1.00081	0.976717
ENSRNOG00000019555	Arap1	ArfGAP with RhoGAP domain, ankyrin repeat and PH domain 1 [Source:RGD Symbol;Acc:1310385]	12.2566	12.5734	12.9785	12.7947	12.189	12.8942	12.7405	12.5584	1.0145	0.988081
ENSRNOG00000012559	Man1b1	mannosidase, alpha, class 1B, member 1 [Source:RGD Symbol;Acc:1563595]	12.5054	12.2622	12.8364	12.5681	12.6184	12.9068	12.746	12.5581	1.01497	0.987548
ENSRNOG00000012482	Ndrg4	NDRG family member 4 [Source:RGD Symbol;Acc:621593]	13.0339	13.2853	12.0548	13.1511	11.2573	12.1635	11.8502	12.5565	0.943751	0.974239
ENSRNOG00000008857	Adamts10	ADAM metallopeptidase with thrombospondin type 1 motif, 10 [Source:RGD Symbol;Acc:1598320]	11.2211	11.9372	13.7865	12.7549	13.0767	13.2532	13.0892	12.5553	1.04252	0.98762
ENSRNOG00000004677	Zeb2	zinc finger E-box binding homeobox 2 [Source:RGD Symbol;Acc:1307272]	12.9532	12.9031	11.8598	13.0103	12.0499	12.5689	12.6549	12.5552	1.00793	1.00684
ENSRNOG00000004345	Daam1	dishevelled associated activator of morphogenesis 1 [Source:RGD Symbol;Acc:1305119]	12.6605	12.9764	12.1118	12.7296	12.2849	11.6879	11.808	12.5526	0.940679	1.01028
ENSRNOG00000016067	Ckap5	cytoskeleton associated protein 5 [Source:RGD Symbol;Acc:1563596]	12.2652	12.7292	12.2747	12.5639	12.93	12.5585	12.8015	12.5526	1.01983	1.01935
ENSRNOG00000049484	AABR07054639.1	ATPase phospholipid transporting 9A (putative) [Source:NCBI gene;Acc:84011]	13.2309	12.9623	11.4955	13.2906	11.7728	13.1645	12.5438	12.5504	0.999476	0.952854
ENSRNOG00000003065	Glyr1	glyoxylate reductase 1 homolog [Source:RGD Symbol;Acc:1309459]	12.6389	12.6801	12.3273	12.6242	12.4765	12.4351	12.4663	12.5494	0.993373	1.0025
ENSRNOG00000000585	Amd1	adenosylmethionine decarboxylase 1 [Source:RGD Symbol;Acc:2104]	12.8401	12.7042	12.0806	12.6061	12.5029	11.772	12.2702	12.5468	0.977957	1.04233
ENSRNOG00000019768	Ncoa4	nuclear receptor coactivator 4 [Source:RGD Symbol;Acc:1563014]	12.768	12.7767	12.2911	12.4408	12.4541	12.2712	12.4991	12.5461	0.996248	1.01857
ENSRNOG00000020583	Fcgrt	Fc fragment of IgG receptor and transporter [Source:RGD Symbol;Acc:61811]	11.8181	12.0819	13.9761	12.2043	12.6472	12.5026	12.8479	12.5455	1.0241	1.02762
ENSRNOG00000002319	Tsn	translin [Source:RGD Symbol;Acc:621107]	12.5878	12.5608	12.4731	12.4709	12.6293	12.0297	12.4112	12.5444	0.989383	1.03172
ENSRNOG00000046330	AABR07029581.1		13.3446	12.8037	12.2179	12.3535	12.0005	11.6627	11.7464	12.544	0.936414	1.00718
ENSRNOG00000017213	Cdk11b	cyclin-dependent kinase 11B [Source:RGD Symbol;Acc:628604]	12.51	12.5385	12.6324	12.597	12.4421	12.3615	12.4693	12.544	0.994042	1.00872
ENSRNOG00000003402	Stx6	syntaxin 6 [Source:RGD Symbol;Acc:61915]	13.3627	12.6158	11.9959	12.874	11.8575	12.4844	12.3226	12.5412	0.982572	0.987037
ENSRNOG00000056728	G6pd	glucose-6-phosphate dehydrogenase [Source:RGD Symbol;Acc:2645]	12.6977	12.4151	12.5134	12.3386	12.7382	12.6575	12.5446	12.5406	1.00032	0.99108
ENSRNOG00000045892	Cfl2	cofilin 2 [Source:RGD Symbol;Acc:1306982]	12.792	12.3936	12.534	12.191	12.7823	11.5141	12.2292	12.5386	0.975328	1.06211
ENSRNOG00000026754	Usp47	ubiquitin specific peptidase 47 [Source:RGD Symbol;Acc:1310411]	12.4179	12.7271	12.5535	12.4282	12.5656	11.8848	12.3909	12.5385	0.988232	1.04259
ENSRNOG00000021882	Tmed9	transmembrane p24 trafficking protein 9 [Source:RGD Symbol;Acc:1307627]	12.4521	12.1736	12.8004	12.2881	12.9781	12.7517	12.7481	12.5384	1.01672	0.999718
ENSRNOG00000042449	LOC100362023	CDC42 small effector 2-like [Source:RGD Symbol;Acc:2318957]	12.9978	12.7612	12.3078	12.6295	11.9944	12.1862	12.1351	12.5381	0.967856	0.995807
ENSRNOG00000042886	Rps28	ribosomal protein S28 [Source:RGD Symbol;Acc:621046]	13.3739	11.9754	12.6654	12.1021	12.5714	12.7816	12.1032	12.5376	0.965346	0.946919
ENSRNOG00000021871	Gcn1	GCN1 activator of EIF2AK4 [Source:RGD Symbol;Acc:1593434]	12.0569	12.4942	12.707	12.7518	12.6773	13.0142	12.7547	12.5375	1.01733	0.980062
ENSRNOG00000014096	AABR07031756.1	nuclear receptor subfamily 3, group C, member 1 [Source:NCBI gene;Acc:24413]	12.7304	12.8016	12.3325	12.5464	12.2699	11.6574	12.1646	12.5362	0.970358	1.04351
ENSRNOG00000005397	Maea	macrophage erythroblast attacher [Source:RGD Symbol;Acc:1309877]	12.6029	12.4331	12.8147	12.3269	12.4876	12.7487	12.5625	12.533	1.00235	0.985393
ENSRNOG00000013507	Selenot	selenoprotein T [Source:RGD Symbol;Acc:1359128]	13.006	12.6421	12.0046	12.7025	12.3076	11.6808	12.1444	12.5326	0.969026	1.03969
ENSRNOG00000048617	Ensa	endosulfine alpha [Source:RGD Symbol;Acc:62007]	12.9816	12.4949	12.6629	12.33	12.1922	12.2569	12.1052	12.5323	0.965921	0.987625
ENSRNOG00000018406	Wipf1	WAS/WASL interacting protein family, member 1 [Source:RGD Symbol;Acc:620887]	12.6988	12.5805	12.0992	12.6727	12.6034	12.036	12.5373	12.5309	1.00051	1.04165
ENSRNOG00000003442	Adora1	adenosine A1 receptor [Source:RGD Symbol;Acc:2048]	13.0774	12.9168	11.4081	12.9856	12.2657	13.0895	12.3402	12.5307	0.984799	0.942757
ENSRNOG00000027990	Crip1	cysteine rich protein 1 [Source:RGD Symbol;Acc:1597237]	12.6319	11.6882	13.3704	11.7266	13.2296	12.3022	12.4289	12.5294	0.991981	1.01029
ENSRNOG00000060665	Afap1	actin filament associated protein 1 [Source:RGD Symbol;Acc:619959]	11.8964	12.3835	13.0371	12.3174	13.0024	12.5427	12.619	12.5274	1.00732	1.00608
ENSRNOG00000002246	Slc30a9	solute carrier family 30 member 9 [Source:RGD Symbol;Acc:1593180]	12.9687	12.8138	12.2769	12.4451	12.114	11.5115	11.7933	12.5237	0.94168	1.02448
ENSRNOG00000017231	Adam9	ADAM metallopeptidase domain 9 [Source:RGD Symbol;Acc:621473]	12.1672	12.2681	12.7789	11.995	13.4071	12.3972	12.7959	12.5233	1.02177	1.03216
ENSRNOG00000056118	Cic	capicua transcriptional repressor [Source:RGD Symbol;Acc:1310706]	12.0036	12.4221	12.7325	12.7534	12.6843	13.5168	13.3217	12.5192	1.0641	0.985565
ENSRNOG00000013190	Rnaset2	ribonuclease T2 [Source:RGD Symbol;Acc:1309918]	13.2156	12.2155	12.3338	12.3417	12.4707	12.8093	12.9537	12.5155	1.03502	1.01128
ENSRNOG00000026941	Tril	TLR4 interactor with leucine-rich repeats [Source:RGD Symbol;Acc:1310827]	13.4815	13.4104	10.8047	13.6112	11.2631	12.9651	12.3353	12.5142	0.98571	0.951428
ENSRNOG00000007763	Plod1	procollagen-lysine, 2-oxoglutarate 5-dioxygenase 1 [Source:RGD Symbol;Acc:621382]	12.0167	12.4803	12.7894	12.7163	12.5553	13.0318	12.8985	12.5116	1.03092	0.989768
ENSRNOG00000019105	Dpp8	dipeptidylpeptidase 8 [Source:RGD Symbol;Acc:1310901]	12.4413	12.5727	12.3496	12.3307	12.863	12.2425	12.4559	12.5115	0.995559	1.01743
ENSRNOG00000019534	Ap2a2	adaptor related protein complex 2 subunit alpha 2 [Source:RGD Symbol;Acc:71015]	12.1328	12.1668	13.1611	12.2379	12.8526	12.704	12.753	12.5103	1.0194	1.00386
ENSRNOG00000024757	AABR07069219.1		12.8656	12.7345	11.7364	12.906	12.3064	12.4291	12.4126	12.5098	0.992232	0.998673
ENSRNOG00000060869	Irak1	interleukin-1 receptor-associated kinase 1 [Source:RGD Symbol;Acc:1563841]	12.3789	12.5389	12.5812	12.4039	12.6368	12.4182	12.5123	12.5079	1.00035	1.00758
ENSRNOG00000041989	AABR07010030.1		14.1633	13.0582	11.873	12.1573	11.2845	10.9528	11.1373	12.5073	0.890468	1.01685
ENSRNOG00000016133	Sumo1	small ubiquitin-like modifier 1 [Source:RGD Symbol;Acc:1306919]	13.0717	12.2241	12.8422	11.8143	12.5813	11.2373	11.6784	12.5067	0.933774	1.03926
ENSRNOG00000013017	Arnt2	aryl hydrocarbon receptor nuclear translocator 2 [Source:RGD Symbol;Acc:2154]	12.6792	13.0032	12.32	12.9029	11.6269	12.0602	11.8316	12.5064	0.946041	0.981041
ENSRNOG00000002318	Limch1	LIM and calponin homology domains 1 [Source:RGD Symbol;Acc:1305269]	12.9424	13.0173	11.2223	13.1538	12.1961	12.6078	12.4397	12.5064	0.994669	0.986665
ENSRNOG00000030630	Ehmt2	euchromatic histone lysine methyltransferase 2 [Source:RGD Symbol;Acc:1302972]	12.2219	12.504	12.3316	12.9301	12.5401	13.3326	13.0713	12.5056	1.04524	0.9804
ENSRNOG00000014034	Olfml2a	olfactomedin-like 2A [Source:RGD Symbol;Acc:1311651]	11.4807	12.4707	13.463	12.7031	12.4029	12.8644	12.5396	12.5041	1.00284	0.974756
ENSRNOG00000038933	Spcs3	signal peptidase complex subunit 3 [Source:RGD Symbol;Acc:1588184]	12.4374	12.171	12.6266	12.1174	13.1654	11.3245	12.4944	12.5036	0.999267	1.10331
ENSRNOG00000060979	Hspa13	heat shock protein family A (Hsp70) member 13 [Source:RGD Symbol;Acc:3775]	12.5914	12.5139	12.4364	12.3483	12.6272	11.5346	12.2779	12.5034	0.981963	1.06444
ENSRNOG00000009689	Api5	apoptosis inhibitor 5 [Source:RGD Symbol;Acc:1309772]	12.6139	12.4707	12.4631	12.2883	12.681	11.6693	12.4767	12.5034	0.997864	1.06919
ENSRNOG00000015733	Myl12b	myosin light chain 12B [Source:RGD Symbol;Acc:628855]	12.9382	12.4469	12.5083	12.5401	12.0801	12.8101	12.5378	12.5027	1.00281	0.978747
ENSRNOG00000004794	Rtn1	reticulon 1 [Source:RGD Symbol;Acc:620986]	13.0967	13.1738	11.5161	13.0265	11.6969	12.517	11.8586	12.502	0.948537	0.947401
ENSRNOG00000019383	Tef	TEF transcription factor, PAR bZIP family member [Source:RGD Symbol;Acc:3841]	12.644	13.152	12.1354	13.7384	10.839	12.7682	12.89	12.5018	1.03105	1.00954
ENSRNOG00000056487	Oxr1	oxidation resistance 1 [Source:RGD Symbol;Acc:621857]	12.8594	12.7582	12.1939	12.4964	12.1984	11.434	12.0039	12.5013	0.960219	1.04985
ENSRNOG00000028658	Olig2	oligodendrocyte transcription factor 2 [Source:RGD Symbol;Acc:1307098]	13.5596	13.0626	11.0366	13.038	11.8077	12.4089	11.937	12.5009	0.954894	0.961976
ENSRNOG00000003310	Tmem63a	transmembrane protein 63a [Source:RGD Symbol;Acc:1306829]	13.0114	12.5247	11.9647	12.9986	12.0027	13.0635	12.7991	12.5004	1.0239	0.979762
ENSRNOG00000000490	Rps10	ribosomal protein S10 [Source:RGD Symbol;Acc:621024]	13.111	11.9463	12.9137	11.9512	12.5759	12.6777	12.3586	12.4996	0.98872	0.974829
ENSRNOG00000028062	Arpc5	actin related protein 2/3 complex, subunit 5 [Source:RGD Symbol;Acc:1311791]	12.6128	12.2408	12.6901	11.9645	12.9897	11.8958	12.6009	12.4996	1.00811	1.05927
ENSRNOG00000034246	Rps27a	ribosomal protein S27a [Source:RGD Symbol;Acc:6489478]	12.1536	11.7087	13.494	13.498	11.6421	13.6033	11.4959	12.4993	0.919726	0.845084
ENSRNOG00000013514	Maf1	MAF1 homolog, negative regulator of RNA polymerase III [Source:RGD Symbol;Acc:1359315]	13.1372	12.5577	12.3586	12.724	11.7171	12.6425	12.4107	12.4989	0.992939	0.981661
ENSRNOG00000018117	Ndufv1	NADH:ubiquinone oxidoreductase core subunit V1 [Source:RGD Symbol;Acc:1359247]	12.7973	12.5274	12.3738	12.3647	12.4283	12.6894	12.4549	12.4983	0.996525	0.981522
ENSRNOG00000002940	Ankrd17	ankyrin repeat domain 17 [Source:RGD Symbol;Acc:1562348]	12.2552	12.658	12.3806	12.49	12.693	12.4519	12.5783	12.4953	1.00664	1.01015
ENSRNOG00000010124	Trim2	tripartite motif-containing 2 [Source:RGD Symbol;Acc:1310981]	13.3178	13.124	11.7322	13.208	11.0947	11.8272	11.7235	12.4953	0.938232	0.991233
ENSRNOG00000019482	Gnao1	G protein subunit alpha o1 [Source:RGD Symbol;Acc:628732]	12.7755	12.7849	11.6934	13.272	11.9508	12.5745	12.4016	12.4953	0.992501	0.986249
ENSRNOG00000010479	Mycbp2	MYC binding protein 2 [Source:RGD Symbol;Acc:1312048]	12.0895	12.9683	12.4735	12.9069	12.0363	12.3203	12.2913	12.4949	0.983707	0.997649
ENSRNOG00000017295	Sh3glb2	SH3 domain-containing GRB2-like endophilin B2 [Source:RGD Symbol;Acc:1305886]	12.9385	12.5012	12.4675	13.0139	11.5499	12.848	12.2315	12.4942	0.978974	0.952019
ENSRNOG00000010427	Ipo7	importin 7 [Source:RGD Symbol;Acc:1310849]	12.2533	12.4114	12.4611	12.2424	13.0989	11.5402	12.4597	12.4934	0.997297	1.07967
ENSRNOG00000019302	Stx4	syntaxin 4 [Source:RGD Symbol;Acc:621019]	12.647	12.404	12.6758	12.1437	12.5914	11.8473	11.9546	12.4924	0.956954	1.00906
ENSRNOG00000010975	Adnp	activity-dependent neuroprotector homeobox [Source:RGD Symbol;Acc:71030]	12.3387	12.6095	12.4307	12.6785	12.3941	12.0865	12.544	12.4903	1.0043	1.03785
ENSRNOG00000007175	Mier1	MIER1 transcriptional regulator [Source:RGD Symbol;Acc:1562337]	12.4705	12.5862	12.3847	12.4959	12.5039	11.3589	12.1697	12.4882	0.974494	1.07138
ENSRNOG00000020667	Shisa5	shisa family member 5 [Source:RGD Symbol;Acc:1359661]	12.2302	12.3711	13.026	12.1825	12.629	12.6704	12.7672	12.4878	1.02238	1.00764
ENSRNOG00000011592	Lrp10	LDL receptor related protein 10 [Source:RGD Symbol;Acc:1310471]	12.1556	12.4538	12.6277	12.6163	12.5851	13.2978	13.1279	12.4877	1.05127	0.987227
ENSRNOG00000042261	Hdgf	heparin binding growth factor [Source:MGI Symbol;Acc:MGI:1194494]	12.5722	12.2705	12.9345	11.7945	12.8638	12.5158	12.3357	12.4871	0.987875	0.985613
ENSRNOG00000046794	Khdrbs1	KH RNA binding domain containing, signal transduction associated 1 [Source:RGD Symbol;Acc:621459]	12.579	12.3069	12.6463	12.3565	12.5218	12.2343	12.4876	12.4821	1.00044	1.0207
ENSRNOG00000024737	Tnrc6a	trinucleotide repeat containing adaptor 6A [Source:RGD Symbol;Acc:1307268]	12.1313	12.6992	12.5895	12.7714	12.2074	12.1383	12.4977	12.4798	1.00144	1.02961
ENSRNOG00000009990	Zranb2	zinc finger RANBP2-type containing 2 [Source:RGD Symbol;Acc:61854]	12.5364	12.5577	12.4433	12.1987	12.646	10.8957	11.8839	12.4764	0.952507	1.09069
ENSRNOG00000008924	Arhgef12	Rho guanine nucleotide exchange factor 12 [Source:RGD Symbol;Acc:1305111]	12.1999	12.6852	12.1569	12.6454	12.6897	12.7228	12.6068	12.4754	1.01053	0.990884
ENSRNOG00000016488	Pltp	phospholipid transfer protein [Source:RGD Symbol;Acc:1306695]	12.5706	13.3184	11.478	13.382	11.6232	13.2592	12.7	12.4744	1.01808	0.957821
ENSRNOG00000008271	Fam91a1	family with sequence similarity 91, member A1 [Source:RGD Symbol;Acc:1586304]	12.2306	12.4574	12.6011	12.3253	12.7449	11.5706	12.4056	12.4719	0.99469	1.07217
ENSRNOG00000005963	Rab2a	RAB2A, member RAS oncogene family [Source:RGD Symbol;Acc:68323]	12.8397	12.5364	12.1431	12.64	12.1996	12.328	12.3153	12.4718	0.987453	0.998966
ENSRNOG00000014051	Pgrmc2	progesterone receptor membrane component 2 [Source:RGD Symbol;Acc:1308804]	12.6947	12.4682	12.5921	12.2407	12.3614	11.9539	11.8781	12.4714	0.952428	0.993663
ENSRNOG00000018603	Carns1	carnosine synthase 1 [Source:RGD Symbol;Acc:1308234]	12.9286	13.0579	11.6121	13.7256	11.0157	12.8706	12.5535	12.468	1.00686	0.975362
ENSRNOG00000013340	Twsg1	twisted gastrulation BMP signaling modulator 1 [Source:RGD Symbol;Acc:1311215]	12.4174	12.5717	13.0187	12.3984	11.9324	11.7474	12.0401	12.4677	0.965707	1.02492
ENSRNOG00000004925	Ppp1r12a	protein phosphatase 1, regulatory subunit 12A [Source:RGD Symbol;Acc:620013]	11.9393	12.3688	12.4315	12.219	13.3706	11.9946	12.6577	12.4658	1.0154	1.05529
ENSRNOG00000045844	Impact	impact RWD domain protein [Source:RGD Symbol;Acc:1591977]	12.3655	12.9409	11.9272	12.888	12.2035	11.0062	11.8015	12.465	0.946771	1.07226
ENSRNOG00000029592	Srsf11	serine and arginine rich splicing factor 11 [Source:RGD Symbol;Acc:1559953]	12.0785	12.382	12.7473	12.4397	12.6643	12.2442	12.4632	12.4624	1.00007	1.01788
ENSRNOG00000011066	43896	membrane associated ring-CH-type finger 6 [Source:RGD Symbol;Acc:1565757]	11.9483	12.7438	12.6748	12.4203	12.5185	12.0571	12.4831	12.4611	1.00176	1.03533
ENSRNOG00000013469	Txndc5	thioredoxin domain containing 5 [Source:RGD Symbol;Acc:2323973]	12.077	12.2023	13.2901	11.9738	12.762	12.7329	12.7312	12.461	1.02168	0.999871
ENSRNOG00000008749	Col5a1	collagen type V alpha 1 chain [Source:RGD Symbol;Acc:70920]	10.8605	11.8709	13.4418	12.7303	13.3977	13.9563	14.0784	12.4603	1.12986	1.00874
ENSRNOG00000053210	Zc3h11a	zinc finger CCCH-type containing 11A [Source:RGD Symbol;Acc:1308290]	11.9855	12.5468	12.4807	12.7867	12.5013	12.1909	12.6067	12.4602	1.01176	1.0341
ENSRNOG00000015380	Jup	junction plakoglobin [Source:RGD Symbol;Acc:620412]	12.3524	12.3775	12.8239	12.6733	12.0713	13.0693	12.7669	12.4597	1.02466	0.976862
ENSRNOG00000011184	Slc13a4	solute carrier family 13 member 4 [Source:RGD Symbol;Acc:1359715]	9.72163	11.7129	15.8429	11.1055	13.911	11.3533	13.4781	12.4588	1.08181	1.18715
ENSRNOG00000015144	Ist1	IST1 factor associated with ESCRT-III [Source:RGD Symbol;Acc:1307799]	12.589	12.683	12.2284	12.6151	12.1637	12.0407	12.3379	12.4558	0.990531	1.02468
ENSRNOG00000024874	Prtfdc1	phosphoribosyl transferase domain containing 1 [Source:RGD Symbol;Acc:1310177]	13.0598	12.4682	12.2338	12.3917	12.1217	11.9022	11.845	12.455	0.951022	0.995198
ENSRNOG00000002664	Emp2	epithelial membrane protein 2 [Source:RGD Symbol;Acc:1359629]	12.6784	12.5567	12.2045	12.2142	12.6181	12.5863	11.987	12.4544	0.962471	0.952386
ENSRNOG00000012749	C1qb	complement C1q B chain [Source:RGD Symbol;Acc:2229]	12.413	11.4647	13.5118	11.8853	12.99	13.9069	13.6797	12.453	1.09851	0.983663
ENSRNOG00000001091	Hip1r	huntingtin interacting protein 1 related [Source:RGD Symbol;Acc:621615]	13.1967	12.9888	11.6685	13.0362	11.373	12.5654	11.9283	12.4527	0.957889	0.949299
ENSRNOG00000008049	Max	MYC associated factor X [Source:RGD Symbol;Acc:621101]	12.9975	12.6776	12.4635	12.2337	11.8803	11.5074	11.8502	12.4505	0.951784	1.02979
ENSRNOG00000002509	Gnl3l	G protein nucleolar 3 like [Source:RGD Symbol;Acc:1600217]	12.4996	12.5707	12.4791	12.2734	12.4287	11.7234	12.1904	12.4503	0.979128	1.03983
ENSRNOG00000003853	Scoc	short coiled-coil protein [Source:RGD Symbol;Acc:1311860]	12.8601	12.0562	12.4711	12.1083	12.7518	10.963	11.7036	12.4495	0.94009	1.06756
ENSRNOG00000007801	R3hdm2	R3H domain containing 2 [Source:RGD Symbol;Acc:1310066]	12.6273	12.5835	12.4241	12.5337	12.0751	12.4516	12.3761	12.4487	0.994163	0.993932
ENSRNOG00000001351	Trafd1	TRAF type zinc finger domain containing 1 [Source:RGD Symbol;Acc:620171]	12.1955	12.6115	12.4417	12.7575	12.2345	12.3438	12.5394	12.4481	1.00733	1.01585
ENSRNOG00000004964	Erbb3	erb-b2 receptor tyrosine kinase 3 [Source:RGD Symbol;Acc:69323]	13.1416	13.1803	11.0767	13.1549	11.6697	12.4008	12.4225	12.4446	0.99822	1.00175
ENSRNOG00000024336	Senp6	SUMO specific peptidase 6 [Source:RGD Symbol;Acc:1304565]	12.577	12.6382	12.2915	12.5107	12.1941	11.7533	12.1396	12.4423	0.975668	1.03286
ENSRNOG00000001149	Pxn	paxillin [Source:RGD Symbol;Acc:1305759]	11.7829	12.4469	12.7914	12.6358	12.5531	13.1769	13.0598	12.442	1.04966	0.991115
ENSRNOG00000003223	Degs1	delta(4)-desaturase, sphingolipid 1 [Source:RGD Symbol;Acc:70917]	12.7834	12.5302	12.0657	12.6975	12.1323	12.5792	12.2167	12.4418	0.981904	0.971179
ENSRNOG00000009681	Flot2	flotillin 2 [Source:RGD Symbol;Acc:70993]	12.3158	12.3707	12.6604	12.1766	12.6795	12.9073	12.6243	12.4406	1.01477	0.978076
ENSRNOG00000008174	Appl2	adaptor protein, phosphotyrosine interacting with PH domain and leucine zipper 2 [Source:RGD Symbol;Acc:1563028]	12.7618	12.9357	11.8353	12.596	12.0676	11.4776	11.5904	12.4393	0.931759	1.00983
ENSRNOG00000009756	Pacsin2	protein kinase C and casein kinase substrate in neurons 2 [Source:RGD Symbol;Acc:69411]	12.2906	12.4761	12.3454	12.3739	12.6992	12.5364	12.3914	12.437	0.996333	0.988438
ENSRNOG00000054757	Adcy6	adenylate cyclase 6 [Source:RGD Symbol;Acc:2035]	11.7483	12.6814	12.8452	12.6953	12.207	12.8111	12.6064	12.4354	1.01375	0.98402
ENSRNOG00000001783	Tra2b	transformer 2 beta homolog [Source:RGD Symbol;Acc:619886]	12.3749	12.2298	12.5688	12.1557	12.8477	11.9244	12.3649	12.4354	0.994328	1.03693
ENSRNOG00000017990	Ubap2l	ubiquitin associated protein 2-like [Source:RGD Symbol;Acc:1308707]	12.4086	12.4736	12.2999	12.1384	12.8543	12.3763	12.5453	12.4349	1.00887	1.01365
ENSRNOG00000014644	Zic1	Zic family member 1 [Source:RGD Symbol;Acc:620110]	12.3009	12.9872	11.4282	13.2089	12.2475	12.8977	12.5727	12.4346	1.01111	0.974807
ENSRNOG00000011956	Aktip	AKT interacting protein [Source:RGD Symbol;Acc:1311170]	13.1757	12.5368	12.0251	12.388	12.0456	11.8144	11.7034	12.4342	0.941224	0.990602
ENSRNOG00000028129	Fktn	fukutin [Source:RGD Symbol;Acc:1310087]	12.8079	12.7236	11.998	12.6676	11.9725	11.6959	12.0284	12.4339	0.967389	1.02844
ENSRNOG00000018683	Dock1	dedicator of cyto-kinesis 1 [Source:RGD Symbol;Acc:1566072]	12.5303	12.5986	11.9663	12.585	12.4892	12.5188	12.6495	12.4339	1.01734	1.01044
ENSRNOG00000013479	Stard7	StAR-related lipid transfer domain containing 7 [Source:RGD Symbol;Acc:1307613]	12.5597	12.5215	12.3095	12.4023	12.3746	12.0784	12.3902	12.4335	0.996515	1.02581
ENSRNOG00000021164	Stip1	stress-induced phosphoprotein 1 [Source:RGD Symbol;Acc:621599]	12.5344	12.1422	12.6398	12.1394	12.7102	12.2347	12.3085	12.4332	0.989969	1.00603
ENSRNOG00000029209	Rnf13	ring finger protein 13 [Source:RGD Symbol;Acc:1594062]	12.8086	12.8016	11.7452	12.9344	11.8701	11.9161	12.0854	12.432	0.972124	1.01421
ENSRNOG00000016218	Gtf3c1	general transcription factor IIIC subunit 1 [Source:RGD Symbol;Acc:621048]	12.2273	12.6287	12.4558	12.8837	11.9614	12.5558	12.4513	12.4314	1.0016	0.991676
ENSRNOG00000015614	Ppp1r16b	protein phosphatase 1, regulatory subunit 16B [Source:RGD Symbol;Acc:1589460]	13.1768	12.8019	11.1726	13.5871	11.4123	13.2071	12.8592	12.4301	1.03452	0.973665
ENSRNOG00000021719	Slfn5	schlafen family member 5 [Source:RGD Symbol;Acc:1312025]	10.7858	11.8371	14.0648	12.637	12.822	12.1487	13.5469	12.4293	1.08991	1.11509
ENSRNOG00000008182	Htra3	HtrA serine peptidase 3 [Source:RGD Symbol;Acc:1308120]	11.4241	11.7714	14.1652	12.403	12.3768	13.721	13.3563	12.4281	1.07469	0.973419
ENSRNOG00000006400	Tbc1d14	TBC1 domain family, member 14 [Source:RGD Symbol;Acc:1309993]	12.4469	12.6036	12.4097	12.3099	12.3546	12.1734	12.35	12.4249	0.993967	1.0145
ENSRNOG00000009042	Sec24c	SEC24 homolog C, COPII coat complex component [Source:RGD Symbol;Acc:1597739]	12.1955	12.3582	12.6408	12.3769	12.5527	12.5792	12.596	12.4248	1.01378	1.00133
ENSRNOG00000019708	Ctsf	cathepsin F [Source:RGD Symbol;Acc:1308181]	12.8005	12.5771	12.3822	12.6628	11.6933	12.2478	11.9373	12.4232	0.960885	0.974647
ENSRNOG00000010488	Zmiz1	zinc finger, MIZ-type containing 1 [Source:RGD Symbol;Acc:1311620]	11.9308	12.6165	12.0919	12.7768	12.6942	13.0446	13.1048	12.422	1.05497	1.00462
ENSRNOG00000005512	Ndufa4	NDUFA4, mitochondrial complex associated [Source:RGD Symbol;Acc:1584719]	12.6065	11.7776	13.4342	11.5357	12.7455	11.4902	11.6925	12.4199	0.941434	1.01761
ENSRNOG00000019145	Kdm2a	lysine demethylase 2A [Source:RGD Symbol;Acc:1309419]	12.0791	12.6254	12.1436	12.6416	12.6081	12.3651	12.5591	12.4196	1.01124	1.01569
ENSRNOG00000019253	Bcar1	BCAR1 scaffold protein, Cas family member [Source:RGD Symbol;Acc:2406]	12.5344	12.4725	11.5963	12.6196	12.8728	12.9844	12.4488	12.4191	1.00239	0.958746
ENSRNOG00000057102	Pafah1b2	platelet-activating factor acetylhydrolase 1b, catalytic subunit 2 [Source:RGD Symbol;Acc:620332]	12.7895	12.436	12.1007	12.3981	12.3704	12.1022	12.3208	12.4189	0.992097	1.01806
ENSRNOG00000000799	Abcf1	ATP binding cassette subfamily F member 1 [Source:RGD Symbol;Acc:620286]	12.2906	12.3887	12.5451	12.2487	12.6209	12.5312	12.4581	12.4188	1.00316	0.994165
ENSRNOG00000006228	Pdia4	protein disulfide isomerase family A, member 4 [Source:RGD Symbol;Acc:619835]	12.1667	12.0351	12.4735	12.1107	13.3002	12.688	12.9059	12.4172	1.03936	1.01718
ENSRNOG00000023520	Cs	citrate synthase [Source:RGD Symbol;Acc:620330]	12.3677	12.432	12.5024	12.1711	12.6109	12.7283	12.5987	12.4168	1.01465	0.989821
ENSRNOG00000029910	Golga4	golgin A4 [Source:RGD Symbol;Acc:1591925]	11.8912	12.5902	12.5134	12.507	12.5803	12.4912	12.5772	12.4164	1.01295	1.00688
ENSRNOG00000020533	Htra1	HtrA serine peptidase 1 [Source:RGD Symbol;Acc:69235]	11.5315	12.3748	12.4591	11.8034	13.9084	14.0036	13.5439	12.4154	1.09089	0.967176
ENSRNOG00000001385	Plbd2	phospholipase B domain containing 2 [Source:RGD Symbol;Acc:708461]	12.1935	12.0629	12.8232	12.4709	12.526	13.126	12.6711	12.4153	1.0206	0.965342
ENSRNOG00000017510	Mfge8	milk fat globule-EGF factor 8 protein [Source:RGD Symbol;Acc:3083]	12.0558	12.2994	12.4138	12.2419	13.0478	13.4918	13.059	12.4118	1.05215	0.967922
ENSRNOG00000012622	Mmp15	matrix metallopeptidase 15 [Source:RGD Symbol;Acc:1308937]	12.3972	12.6859	12.1531	12.9392	11.8762	12.8719	12.0547	12.4103	0.97135	0.936518
ENSRNOG00000014795	Nr2f1	nuclear receptor subfamily 2, group F, member 1 [Source:RGD Symbol;Acc:621682]	12.4878	13.0458	11.6159	12.8339	12.0671	12.63	12.3257	12.4101	0.993199	0.975908
ENSRNOG00000029886	Hba-a2	hemoglobin alpha, adult chain 2 [Source:RGD Symbol;Acc:1359364]	17.3317	10.325	10.5358	13.9571	9.88512	11.7483	12.879	12.4069	1.03805	1.09624
ENSRNOG00000021153	Fkbp2	FKBP prolyl isomerase 2 [Source:RGD Symbol;Acc:1560660]	12.8751	11.9721	12.5726	11.9144	12.6992	12.1476	11.8721	12.4067	0.956912	0.977318
ENSRNOG00000019048	Sod2	superoxide dismutase 2 [Source:RGD Symbol;Acc:3732]	12.4878	12.158	12.552	12.1638	12.6713	11.9853	12.3129	12.4066	0.992449	1.02734
ENSRNOG00000010217	Prrc2b	proline-rich coiled-coil 2B [Source:RGD Symbol;Acc:1595906]	12.0404	12.4538	12.2645	12.7443	12.527	13.1988	12.9204	12.406	1.04147	0.97891
ENSRNOG00000016800	Ss18	SS18 subunit of BAF chromatin remodeling complex [Source:RGD Symbol;Acc:1311919]	12.3287	12.2521	12.8416	12.1307	12.4741	12.1184	12.2751	12.4054	0.989492	1.01293
ENSRNOG00000016031	Bicd2	BICD cargo adaptor 2 [Source:RGD Symbol;Acc:735093]	12.3005	12.4771	11.8223	12.5053	12.9203	12.5127	12.537	12.4051	1.01063	1.00194
ENSRNOG00000010184	Brk1	BRICK1 subunit of SCAR/WAVE actin nucleating complex [Source:RGD Symbol;Acc:1598136]	13.0595	12.2935	12.4204	12.1086	12.142	11.8659	11.8988	12.4048	0.959209	1.00277
ENSRNOG00000018044	Phyh	phytanoyl-CoA 2-hydroxylase [Source:RGD Symbol;Acc:620317]	12.3892	12.2188	13.2931	12.203	11.9161	11.7322	12.0736	12.404	0.973359	1.0291
ENSRNOG00000057078	Ddit4	DNA-damage-inducible transcript 4 [Source:RGD Symbol;Acc:621731]	12.5483	12.9045	11.9679	12.5591	12.0358	12.3209	11.622	12.4031	0.937026	0.943275
ENSRNOG00000046168	Ppm1l	protein phosphatase, Mg2+/Mn2+ dependent, 1L [Source:RGD Symbol;Acc:1305220]	12.118	12.7146	12.0082	12.2213	12.9506	12.4516	12.5424	12.4025	1.01127	1.00729
ENSRNOG00000043006	Epm2aip1	EPM2A interacting protein 1 [Source:RGD Symbol;Acc:1310977]	12.2571	12.7299	12.5188	12.7072	11.7951	11.3661	12.0459	12.4016	0.971314	1.0598
ENSRNOG00000053725	Usf2	upstream transcription factor 2, c-fos interacting [Source:RGD Symbol;Acc:620975]	12.9352	12.6638	11.9116	12.6951	11.7995	12.5478	12.0387	12.4011	0.970778	0.959426
ENSRNOG00000020315	Taf13	TATA-box binding protein associated factor 13 [Source:RGD Symbol;Acc:1305398]	13.1845	12.425	12.3445	11.3675	12.6837	10.7211	10.9804	12.401	0.885445	1.02419
ENSRNOG00000003139	Smc1a	structural maintenance of chromosomes 1A [Source:RGD Symbol;Acc:61991]	11.9833	12.4203	12.5436	12.2487	12.808	12.375	12.584	12.4008	1.01478	1.01689
ENSRNOG00000012084	Xpnpep1	X-prolyl aminopeptidase 1 [Source:RGD Symbol;Acc:621274]	12.0606	12.3498	12.5861	12.2211	12.7714	12.8411	12.6567	12.3978	1.02088	0.985638
ENSRNOG00000012002	Iqgap1	IQ motif containing GTPase activating protein 1 [Source:RGD Symbol;Acc:1311884]	10.9041	12.0562	13.468	11.8911	13.668	12.9682	13.5057	12.3975	1.08939	1.04145
ENSRNOG00000052354	Arhgef40	Rho guanine nucleotide exchange factor 40 [Source:RGD Symbol;Acc:1308093]	11.9745	12.3302	12.6989	12.5671	12.4117	12.9771	12.7574	12.3965	1.02912	0.983071
ENSRNOG00000009219	Hepacam	hepatocyte cell adhesion molecule [Source:MGI Symbol;Acc:MGI:1920177]	12.8262	13.0075	11.4344	13.3665	11.3415	13.2294	12.5794	12.3952	1.01486	0.950869
ENSRNOG00000009760	Palm	paralemmin [Source:RGD Symbol;Acc:620341]	12.3847	12.7475	12.5231	12.8676	11.4502	12.9338	12.2432	12.3946	0.98778	0.946605
ENSRNOG00000007743	Mgst1	microsomal glutathione S-transferase 1 [Source:RGD Symbol;Acc:70927]	13.1877	12.6801	11.9068	12.5692	11.6237	11.6693	11.414	12.3935	0.92097	0.978122
ENSRNOG00000010861	Atad1	ATPase family, AAA domain containing 1 [Source:RGD Symbol;Acc:1308570]	12.5786	12.4538	12.2546	12.3388	12.3281	11.1411	11.8135	12.3908	0.95341	1.06036
ENSRNOG00000006335	Klhl9	kelch-like family member 9 [Source:RGD Symbol;Acc:1304814]	12.5237	12.5972	12.2519	12.5688	12.007	11.6921	12.2263	12.3897	0.986811	1.04569
ENSRNOG00000051408	Magt1	magnesium transporter 1 [Source:RGD Symbol;Acc:620094]	12.1113	12.119	12.8578	11.9156	12.9428	11.3403	12.206	12.3893	0.985208	1.07634
ENSRNOG00000017349	Tbc1d10b	TBC1 domain family, member 10b [Source:RGD Symbol;Acc:1309191]	12.7308	12.436	12.0874	12.759	11.9292	12.4826	12.1492	12.3885	0.980684	0.973292
ENSRNOG00000015020	Idh1	isocitrate dehydrogenase (NADP(+)) 1, cytosolic [Source:RGD Symbol;Acc:2862]	12.926	12.7052	12.2889	12.4132	11.6078	11.5387	11.9644	12.3882	0.965787	1.03689
ENSRNOG00000002864	Nacc1	nucleus accumbens associated 1 [Source:RGD Symbol;Acc:621003]	12.2038	12.2693	12.2192	12.3281	12.9153	13.1558	12.9839	12.3872	1.04817	0.986932
ENSRNOG00000049531	Usp19	ubiquitin specific peptidase 19 [Source:RGD Symbol;Acc:1303276]	12.0318	12.5433	12.588	12.5997	12.1601	12.593	12.4992	12.3846	1.00926	0.992554
ENSRNOG00000010319	Lcp1	lymphocyte cytosolic protein 1 [Source:RGD Symbol;Acc:1308288]	12.117	11.7563	13.0548	11.6751	13.3141	12.8935	13.5708	12.3835	1.09588	1.05253
ENSRNOG00000009474	Ddx42	DEAD-box helicase 42 [Source:RGD Symbol;Acc:1304909]	12.3713	12.6359	12.1957	12.2665	12.4287	11.8685	12.0904	12.3796	0.976637	1.0187
ENSRNOG00000029370	Abhd3	abhydrolase domain containing 3 [Source:RGD Symbol;Acc:1310655]	13.579	13.223	11.4171	13.2282	10.4497	11.6167	11.0881	12.3794	0.895691	0.954501
ENSRNOG00000014637	Atxn10	ataxin 10 [Source:RGD Symbol;Acc:621813]	12.4104	12.2139	12.6115	12.0829	12.573	12.4192	12.4138	12.3783	1.00287	0.999569
ENSRNOG00000014097	Psmd7	proteasome 26S subunit, non-ATPase 7 [Source:RGD Symbol;Acc:1306902]	12.713	12.2477	12.5165	12.1848	12.2276	12.085	12.1343	12.3779	0.980321	1.00408
ENSRNOG00000011158	Ppp2r2a	protein phosphatase 2, regulatory subunit B, alpha [Source:RGD Symbol;Acc:620919]	12.7111	12.391	12.2357	12.378	12.1704	11.5443	12.0543	12.3772	0.973909	1.04418
ENSRNOG00000059334	Fbxl3	F-box and leucine-rich repeat protein 3 [Source:RGD Symbol;Acc:1305660]	12.9876	12.6142	11.9078	12.3626	12.0122	11.5484	11.7815	12.3769	0.951891	1.02018
ENSRNOG00000042903	Cox7a2l2	cytochrome c oxidase subunit VIIa polypeptide 2-like 2 [Source:RGD Symbol;Acc:1589992]	12.9398	11.7353	12.7701	11.5902	12.8474	11.5676	11.7509	12.3766	0.949445	1.01585
ENSRNOG00000026842	Nnt	nicotinamide nucleotide transhydrogenase [Source:RGD Symbol;Acc:1587346]	12.3102	12.3703	12.6357	12.0464	12.5181	12.2736	12.3006	12.3762	0.993893	1.00219
ENSRNOG00000009935	Xpo1	exportin 1 [Source:RGD Symbol;Acc:620517]	12.3046	12.4506	11.9431	12.0572	13.1131	11.829	12.4289	12.3737	1.00446	1.05071
ENSRNOG00000020140	Pigq	phosphatidylinositol glycan anchor biosynthesis, class Q [Source:RGD Symbol;Acc:1359535]	12.5826	12.456	12.205	12.7714	11.8481	12.8994	12.4928	12.3726	1.00971	0.968476
ENSRNOG00000020182	Mvp	major vault protein [Source:RGD Symbol;Acc:70932]	11.9855	12.0068	13.0166	11.8914	12.9593	13.0307	13.0343	12.3719	1.05354	1.00028
ENSRNOG00000009271	Smarca4	SWI/SNF related, matrix associated, actin dependent regulator of chromatin, subfamily a, member 4 [Source:RGD Symbol;Acc:621728]	11.8621	12.1998	12.4878	12.4607	12.8477	12.9797	12.8651	12.3716	1.03989	0.991167
ENSRNOG00000017481	Sucla2	succinate-CoA ligase ADP-forming beta subunit [Source:RGD Symbol;Acc:1309397]	12.9752	12.4331	12.3565	12.1305	11.9525	10.9175	11.4982	12.3695	0.929555	1.05319
ENSRNOG00000015173	Mbtps1	membrane-bound transcription factor peptidase, site 1 [Source:RGD Symbol;Acc:70935]	12.2652	12.5125	12.4542	12.6745	11.9387	12.6326	12.5243	12.369	1.01255	0.991428
ENSRNOG00000020619	Eif3g	eukaryotic translation initiation factor 3, subunit G [Source:RGD Symbol;Acc:1307191]	12.8556	12.0806	12.7627	11.7292	12.4158	12.0995	11.9226	12.3688	0.963929	0.985383
ENSRNOG00000001733	Ppp1r2	protein phosphatase 1, regulatory (inhibitor) subunit 2 [Source:RGD Symbol;Acc:621099]	12.374	12.1388	12.8452	11.738	12.7437	11.2837	12.0348	12.3679	0.973067	1.06657
ENSRNOG00000012378	Dbnl	drebrin-like [Source:RGD Symbol;Acc:70941]	12.5414	12.2392	12.3539	12.4155	12.2838	12.8199	12.5699	12.3667	1.01642	0.980498
ENSRNOG00000002301	Uso1	USO1 vesicle transport factor [Source:RGD Symbol;Acc:621604]	12.1622	12.3406	12.299	12.0652	12.9627	11.722	12.1957	12.3659	0.986234	1.04041
ENSRNOG00000020871	Ltbp4	latent transforming growth factor beta binding protein 4 [Source:RGD Symbol;Acc:1307033]	11.5231	11.8959	13.3584	12.8107	12.2376	13.3151	13.166	12.3651	1.06477	0.988801
ENSRNOG00000015430	Nlgn2	neuroligin 2 [Source:RGD Symbol;Acc:621118]	12.218	12.7603	11.9949	12.7765	12.0755	12.2875	12.0577	12.365	0.975143	0.981298
ENSRNOG00000017601	Srd5a1	steroid 5 alpha-reductase 1 [Source:RGD Symbol;Acc:3757]	13.2657	12.5271	11.6259	12.9411	11.4537	12.4134	12.3962	12.3627	1.00271	0.998614
ENSRNOG00000052963	Brox	BRO1 domain and CAAX motif containing [Source:RGD Symbol;Acc:1307161]	12.5356	12.4889	12.2622	12.2878	12.2326	11.4506	11.9366	12.3614	0.965631	1.04244
ENSRNOG00000038489	Sumo3	small ubiquitin-like modifier 3 [Source:RGD Symbol;Acc:1561022]	12.7582	12.2561	12.232	12.218	12.3412	12.2333	12.3417	12.3611	0.998428	1.00886
ENSRNOG00000015019	Spg21	SPG21 abhydrolase domain containing, maspardin [Source:RGD Symbol;Acc:1359141]	12.8567	12.5936	12.4093	12.0986	11.8472	11.6225	11.6879	12.3611	0.945542	1.00562
ENSRNOG00000011489	R3hdm4	R3H domain containing 4 [Source:RGD Symbol;Acc:1307067]	12.5834	12.3259	12.5771	12.3403	11.9738	12.2868	12.1017	12.3601	0.979097	0.984939
ENSRNOG00000004827	Papola	poly (A) polymerase alpha [Source:RGD Symbol;Acc:1308673]	12.3736	12.3884	12.2964	12.1137	12.6222	11.6059	12.2015	12.3588	0.987273	1.05133
ENSRNOG00000013356	Snapin	SNAP-associated protein [Source:RGD Symbol;Acc:1560377]	13.0013	12.2597	12.3931	12.2719	11.8678	11.5239	11.6761	12.3588	0.944766	1.01321
ENSRNOG00000002039	Evi5	ecotropic viral integration site 5 [Source:RGD Symbol;Acc:2322879]	12.5245	12.6906	12.0347	12.7401	11.8029	11.7433	11.9861	12.3586	0.969865	1.02068
ENSRNOG00000011879	Nfat5	nuclear factor of activated T-cells 5 [Source:RGD Symbol;Acc:1309142]	11.7719	12.4693	12.532	12.4632	12.544	11.5377	12.4251	12.3561	1.00559	1.07691
ENSRNOG00000025394	Tanc1	tetratricopeptide repeat, ankyrin repeat and coiled-coil containing 1 [Source:RGD Symbol;Acc:1302949]	12.6183	12.7906	11.6618	12.8042	11.9052	12.1902	12.0171	12.356	0.972571	0.985798
ENSRNOG00000054446	Sltm	SAFB-like, transcription modulator [Source:RGD Symbol;Acc:1307526]	12.117	12.3174	12.4278	12.3591	12.5495	11.8443	12.1281	12.3542	0.981698	1.02396
ENSRNOG00000034078	Mxi1	MAX interactor 1, dimerization protein [Source:RGD Symbol;Acc:3128]	13.05	12.6754	11.9954	12.4264	11.6089	11.8047	11.6109	12.3512	0.940065	0.983587
ENSRNOG00000027405	Ccp110	centriolar coiled-coil protein 110 [Source:RGD Symbol;Acc:1310509]	13.1146	12.8858	11.3392	13.0299	11.3832	11.6831	12.0147	12.3505	0.97281	1.02838
ENSRNOG00000030314	Golgb1	golgin B1 [Source:RGD Symbol;Acc:708429]	11.4026	12.7264	12.8992	12.5377	12.1796	12.4034	12.3759	12.3491	1.00217	0.997784
ENSRNOG00000033473	Rpl36	ribosomal protein L36 [Source:RGD Symbol;Acc:62085]	13.0653	11.7241	11.8708	12.4294	12.6481	13.4639	12.6513	12.3475	1.0246	0.939652
ENSRNOG00000056853	Psma7	proteasome subunit alpha 7 [Source:RGD Symbol;Acc:61851]	12.8656	12.0137	12.44	12.2968	12.1209	12.4201	12.3964	12.3474	1.00396	0.998085
ENSRNOG00000004438	Cntn1	contactin 1 [Source:RGD Symbol;Acc:621300]	13.8373	13.1225	10.6174	12.9114	11.2484	12.011	10.828	12.3474	0.876944	0.901505
ENSRNOG00000010747	Dap	death-associated protein [Source:RGD Symbol;Acc:620641]	12.573	12.2521	12.7338	11.9488	12.2214	12.4823	12.3118	12.3458	0.997244	0.986343
ENSRNOG00000017914	Cavin3	caveolae associated protein 3 [Source:RGD Symbol;Acc:628755]	12.0447	11.7076	12.9121	12.1683	12.8921	13.7066	13.1206	12.345	1.06283	0.957246
ENSRNOG00000009097	Immt	inner membrane mitochondrial protein [Source:RGD Symbol;Acc:1310684]	12.356	12.2983	12.6107	11.9697	12.4812	11.9658	12.1081	12.3432	0.980954	1.01189
ENSRNOG00000046912	Nr1d2	nuclear receptor subfamily 1, group D, member 2 [Source:RGD Symbol;Acc:628828]	12.6385	12.9656	12.1075	13.1133	10.891	11.7796	12.5095	12.3432	1.01348	1.06196
ENSRNOG00000031092	Rock1	Rho-associated coiled-coil containing protein kinase 1 [Source:RGD Symbol;Acc:620424]	11.9421	12.2176	12.4043	12.3669	12.7837	11.3888	12.3598	12.3429	1.00137	1.08526
ENSRNOG00000018304	Lars	leucyl-tRNA synthetase [Source:RGD Symbol;Acc:1304962]	12.2336	12.3722	12.1794	12.1312	12.7953	11.9592	12.1883	12.3424	0.987515	1.01915
ENSRNOG00000019651	Slc12a4	solute carrier family 12 member 4 [Source:RGD Symbol;Acc:3687]	11.893	12.6132	12.1846	12.6916	12.3281	12.8734	12.4693	12.3421	1.01031	0.968611
ENSRNOG00000006995	Ano6	anoctamin 6 [Source:RGD Symbol;Acc:1304765]	11.2373	12.1924	13.1065	11.7419	13.4278	12.8245	12.9926	12.3412	1.05278	1.01311
ENSRNOG00000003743	Dars	aspartyl-tRNA synthetase [Source:RGD Symbol;Acc:621167]	12.7326	12.5437	11.9668	12.0613	12.3966	11.2597	11.8116	12.3402	0.957164	1.04901
ENSRNOG00000007152	Bhlhe40	basic helix-loop-helix family, member e40 [Source:RGD Symbol;Acc:68439]	11.8574	12.0651	12.2591	11.7108	13.807	12.9601	12.9577	12.3399	1.05007	0.999815
ENSRNOG00000025174	Kat6a	lysine acetyltransferase 6A [Source:RGD Symbol;Acc:1304892]	12.1846	12.4857	12.0677	12.3739	12.5873	12.2421	12.4642	12.3398	1.01008	1.01814
ENSRNOG00000053828	Ppp1r12c	protein phosphatase 1, regulatory subunit 12C [Source:RGD Symbol;Acc:1584883]	11.7866	12.1465	13.1015	12.4332	12.2287	12.4801	12.4909	12.3393	1.01229	1.00087
ENSRNOG00000012081	Txn1	thioredoxin 1 [Source:RGD Symbol;Acc:621157]	12.2253	11.3759	13.0729	11.6457	13.3767	12.5124	12.5996	12.3393	1.0211	1.00697
ENSRNOG00000024142	Arglu1	arginine and glutamate rich 1 [Source:RGD Symbol;Acc:1310061]	12.2704	12.5268	12.3902	12.0881	12.4183	11.055	11.5848	12.3387	0.938893	1.04792
ENSRNOG00000006472	Hspa2	heat shock protein family A (Hsp70) member 2 [Source:RGD Symbol;Acc:620664]	12.2789	12.5845	11.8442	12.4841	12.5009	13.0541	12.5791	12.3385	1.0195	0.963615
ENSRNOG00000020255	Sars	seryl-tRNA synthetase [Source:RGD Symbol;Acc:628813]	12.5475	12.3677	12.3082	11.8941	12.573	12.2726	12.0507	12.3381	0.97671	0.981921
ENSRNOG00000047734	Chst2	carbohydrate sulfotransferase 2 [Source:RGD Symbol;Acc:1306988]	12.6521	12.1651	11.9715	12.4014	12.4996	12.994	12.5622	12.3379	1.01818	0.966767
ENSRNOG00000049920	Psma2	proteasome subunit alpha 2 [Source:RGD Symbol;Acc:61842]	12.7651	12.0032	12.5638	11.6497	12.6924	11.5463	11.6948	12.3348	0.94811	1.01286
ENSRNOG00000000470	Vps52	VPS52 subunit of GARP complex [Source:RGD Symbol;Acc:3618]	11.7452	12.6414	12.3308	12.7963	12.1593	12.7385	12.4657	12.3346	1.01063	0.978587
ENSRNOG00000018994	Psmc4	proteasome 26S subunit, ATPase 4 [Source:RGD Symbol;Acc:621102]	12.5038	12.1298	12.6744	11.9037	12.4548	12.1815	12.0201	12.3333	0.974606	0.986751
ENSRNOG00000015655	Ptgfrn	prostaglandin F2 receptor inhibitor [Source:RGD Symbol;Acc:3437]	12.2504	12.6066	11.7381	12.5172	12.5453	13.0957	13.0779	12.3315	1.06053	0.998642
ENSRNOG00000010727	Ube2r2	ubiquitin-conjugating enzyme E2R 2 [Source:RGD Symbol;Acc:1594826]	12.7208	12.199	12.4134	11.9801	12.3376	12.1895	12.0007	12.3302	0.973278	0.984511
ENSRNOG00000061121	Wdfy3	WD repeat and FYVE domain containing 3 [Source:RGD Symbol;Acc:1307097]	12.3673	12.7734	11.2238	12.9536	12.3204	12.8808	12.6352	12.3277	1.02495	0.980933
ENSRNOG00000011849	Ndufs1	NADH:ubiquinone oxidoreductase core subunit S1 [Source:RGD Symbol;Acc:1359670]	12.2345	12.2432	12.6321	11.8929	12.6352	11.3993	11.9591	12.3276	0.970108	1.04911
ENSRNOG00000048723	Pros1	protein S [Source:RGD Symbol;Acc:620971]	11.542	12.1268	12.9585	11.8675	13.137	11.7299	12.407	12.3263	1.00655	1.05773
ENSRNOG00000030391	Ei24	EI24, autophagy associated transmembrane protein [Source:RGD Symbol;Acc:1309868]	12.7104	12.3756	12.2951	12.1869	12.0613	11.7823	11.954	12.3258	0.969832	1.01457
ENSRNOG00000005884	Emc7	ER membrane protein complex subunit 7 [Source:RGD Symbol;Acc:1305045]	12.7952	12.1715	12.2542	12.2104	12.1922	11.6473	11.7253	12.3247	0.951366	1.0067
ENSRNOG00000017210	Slc22a23	solute carrier family 22, member 23 [Source:RGD Symbol;Acc:620302]	12.7852	12.6577	11.9637	12.8057	11.41	12.073	12.0134	12.3244	0.974765	0.995064
ENSRNOG00000001551	Atp5pf	ATP synthase peripheral stalk subunit F6 [Source:RGD Symbol;Acc:621376]	12.5826	11.6909	12.8133	11.9398	12.594	11.9535	11.8054	12.3241	0.957908	0.987611
ENSRNOG00000001448	Hip1	huntingtin interacting protein 1 [Source:RGD Symbol;Acc:620305]	12.1796	12.2927	11.8932	12.8336	12.4172	12.9216	12.8764	12.3233	1.04489	0.9965
ENSRNOG00000050630	AABR07070043.1		12.0334	12.6369	13.6372	9.59268	13.7155	10.5931	11.0961	12.3231	0.900425	1.04748
ENSRNOG00000001440	Mdh2	malate dehydrogenase 2 [Source:RGD Symbol;Acc:619719]	12.3994	12.0678	12.6218	12.1283	12.3969	12.6351	12.4416	12.3228	1.00964	0.984682
ENSRNOG00000016322	Camk2n1	calcium/calmodulin-dependent protein kinase II inhibitor 1 [Source:RGD Symbol;Acc:708430]	13.119	12.4228	11.5462	12.7969	11.7171	12.8796	12.1333	12.3204	0.984813	0.942057
ENSRNOG00000007971	Wbp2	WW domain binding protein 2 [Source:RGD Symbol;Acc:620032]	12.9395	12.6502	11.7257	12.7184	11.5652	12.3152	12.1691	12.3198	0.987769	0.98814
ENSRNOG00000007302	Fbn1	fibrillin 1 [Source:RGD Symbol;Acc:620908]	10.2635	11.4683	13.5539	12.0353	14.2735	14.0634	14.3952	12.3189	1.16855	1.0236
ENSRNOG00000005923	Mtmr2	myotubularin related protein 2 [Source:RGD Symbol;Acc:1311865]	12.2561	12.4327	12.0879	12.2864	12.5293	11.9764	12.2689	12.3185	0.995974	1.02443
ENSRNOG00000014718	Acsl3	acyl-CoA synthetase long-chain family member 3 [Source:RGD Symbol;Acc:70552]	12.8422	12.9963	11.1991	12.9602	11.5923	11.3256	11.5791	12.318	0.940014	1.02238
ENSRNOG00000012918	Mtmr6	myotubularin related protein 6 [Source:RGD Symbol;Acc:1305378]	12.4962	12.4033	12.1953	12.193	12.2979	11.6172	12.0404	12.3172	0.977528	1.03643
ENSRNOG00000013255	Dnajc8	DnaJ heat shock protein family (Hsp40) member C8 [Source:RGD Symbol;Acc:1306024]	12.8676	12.2581	12.2622	12.0058	12.1831	11.6088	11.672	12.3154	0.947761	1.00545
ENSRNOG00000009381	Mapk6	mitogen-activated protein kinase 6 [Source:RGD Symbol;Acc:62087]	12.3162	12.2713	12.205	12.0494	12.7341	11.8197	12.2913	12.3152	0.998058	1.0399
ENSRNOG00000020351	Vps4a	vacuolar protein sorting 4 homolog A [Source:RGD Symbol;Acc:628810]	12.744	12.4243	12.1234	12.2337	12.0435	11.8702	11.8502	12.3138	0.962353	0.998312
ENSRNOG00000007788	Glod4	glyoxalase domain containing 4 [Source:RGD Symbol;Acc:1307010]	12.7134	12.0986	12.7067	11.5615	12.4882	11.3079	11.814	12.3137	0.95942	1.04475
ENSRNOG00000016416	Rnh1	ribonuclease/angiogenin inhibitor 1 [Source:RGD Symbol;Acc:621398]	12.3333	11.8871	12.5196	12.0058	12.8158	13.092	12.8725	12.3123	1.0455	0.983239
ENSRNOG00000055246	Ncor1	nuclear receptor co-repressor 1 [Source:RGD Symbol;Acc:3612]	12.0569	12.3816	12.3881	12.5122	12.2191	12.3687	12.4937	12.3116	1.0148	1.01011
ENSRNOG00000021118	Nomo1	nodal modulator 1 [Source:RGD Symbol;Acc:1305240]	11.7614	12.0499	12.9551	11.9924	12.7933	12.5866	12.6896	12.3104	1.0308	1.00818
ENSRNOG00000025324	Spire1	spire-type actin nucleation factor 1 [Source:RGD Symbol;Acc:1305892]	12.829	12.8895	11.3835	12.3426	12.1074	11.919	11.8436	12.3104	0.962082	0.993675
ENSRNOG00000004741	Rpl19	ribosomal protein L19 [Source:RGD Symbol;Acc:621183]	12.9851	11.762	12.6787	12.008	12.1168	12.0018	11.6935	12.3101	0.949909	0.974313
ENSRNOG00000010633	Acsl1	acyl-CoA synthetase long-chain family member 1 [Source:RGD Symbol;Acc:2015]	12.3162	12.2761	13.0993	12.3243	11.5312	11.1989	11.6754	12.3094	0.948491	1.04255
ENSRNOG00000050697	Ctsz	cathepsin Z [Source:RGD Symbol;Acc:708479]	12.5455	11.5888	12.8888	11.5863	12.9342	13.2267	13.2541	12.3087	1.07681	1.00207
ENSRNOG00000001229	Col18a1	collagen type XVIII alpha 1 chain [Source:RGD Symbol;Acc:70936]	10.1993	11.4954	13.2866	12.6759	13.8861	14.2024	14.3526	12.3087	1.16606	1.01057
ENSRNOG00000013089	Kif13b	kinesin family member 13B [Source:RGD Symbol;Acc:1303307]	12.5332	12.8067	11.5874	13.0238	11.5891	12.1698	12.0817	12.308	0.981612	0.992763
ENSRNOG00000020527	Drap1	Dr1 associated protein 1 [Source:RGD Symbol;Acc:1308477]	12.7315	11.9679	12.4961	12.1291	12.2109	12.6035	12.1969	12.3071	0.991042	0.967738
ENSRNOG00000021637	Ddx46	DEAD-box helicase 46 [Source:RGD Symbol;Acc:708480]	11.9325	12.3283	12.6651	12.123	12.4809	11.8941	12.3221	12.3059	1.00131	1.03598
ENSRNOG00000006399	Synj2bp	synaptojanin 2 binding protein [Source:RGD Symbol;Acc:69400]	12.3088	12.2371	12.4803	11.9324	12.5707	11.3661	11.8894	12.3059	0.966156	1.04604
ENSRNOG00000011891	Atp6v1b2	ATPase H+ transporting V1 subunit B2 [Source:RGD Symbol;Acc:620284]	12.5878	12.4477	11.9526	12.3615	12.1772	11.9707	12.5603	12.3054	1.02072	1.04925
ENSRNOG00000019041	Psme1	proteasome activator subunit 1 [Source:RGD Symbol;Acc:3429]	12.4671	11.8944	12.9533	11.9253	12.2815	12.6699	12.5786	12.3043	1.02229	0.992797
ENSRNOG00000012640	Dpp7	dipeptidylpeptidase 7 [Source:RGD Symbol;Acc:71073]	12.0145	12.1285	12.7712	12.2588	12.3427	12.8736	12.6484	12.3031	1.02807	0.982509
ENSRNOG00000057713	Cav2	caveolin 2 [Source:RGD Symbol;Acc:620348]	12.9084	12.301	11.6777	12.087	12.5368	11.5249	11.8051	12.3022	0.959597	1.02432
ENSRNOG00000018231	Nacc2	NACC family member 2 [Source:RGD Symbol;Acc:1309292]	12.5613	12.4693	11.6934	12.6554	12.1266	12.5505	12.035	12.3012	0.978363	0.958932
ENSRNOG00000010601	Srpk2	SRSF protein kinase 2 [Source:RGD Symbol;Acc:1305107]	12.8227	12.4693	11.783	12.6891	11.7407	11.6093	11.8935	12.3009	0.96688	1.02448
ENSRNOG00000003858	Atp6ap2	ATPase H+ transporting accessory protein 2 [Source:RGD Symbol;Acc:1561269]	12.2355	12.3313	12.2915	12.0652	12.5781	11.3454	12.1167	12.3003	0.985069	1.06798
ENSRNOG00000046955	Cbx6	chromobox 6 [Source:RGD Symbol;Acc:1307314]	12.1571	12.2677	12.4266	12.8283	11.813	12.6411	12.4914	12.2986	1.01568	0.988158
ENSRNOG00000000274	Phyhipl	phytanoyl-CoA 2-hydroxylase interacting protein-like [Source:RGD Symbol;Acc:1307967]	13.4146	13.084	10.5293	13.2692	11.1926	11.9047	11.7405	12.2979	0.954669	0.986203
ENSRNOG00000004481	Adss	adenylosuccinate synthase [Source:RGD Symbol;Acc:1310508]	12.1556	12.1017	12.3394	11.725	13.1597	11.5816	12.2874	12.2963	0.99928	1.06094
ENSRNOG00000011931	Smarca2	SWI/SNF related, matrix associated, actin dependent regulator of chromatin, subfamily a, member 2 [Source:RGD Symbol;Acc:1302988]	12.1999	12.6865	12.2307	12.4987	11.8645	12.0202	12.01	12.2961	0.976734	0.999154
ENSRNOG00000003746	Gjb1	gap junction protein, beta 1 [Source:RGD Symbol;Acc:61926]	13.5853	12.4814	11.4351	12.6552	11.3083	12.3588	12.0723	12.2931	0.982044	0.976821
ENSRNOG00000006802	Lrrn1	leucine rich repeat neuronal 1 [Source:RGD Symbol;Acc:1564145]	12.6273	12.4513	11.8938	12.4601	12.026	11.862	12.0596	12.2917	0.981118	1.01665
ENSRNOG00000003276	Myo1d	myosin ID [Source:RGD Symbol;Acc:621321]	12.7436	12.5392	11.7042	12.8283	11.6406	12.8152	12.4192	12.2912	1.01041	0.969096
ENSRNOG00000050231	Gng12	G protein subunit gamma 12 [Source:RGD Symbol;Acc:621516]	12.5989	12.0797	11.9871	12.0297	12.7599	12.3897	12.4735	12.2911	1.01484	1.00676
ENSRNOG00000014109	Psmd13	proteasome 26S subunit, non-ATPase 13 [Source:RGD Symbol;Acc:1305236]	12.4785	12.1134	12.2402	12.081	12.5283	12.2351	12.2738	12.2883	0.998819	1.00316
ENSRNOG00000012237	Rdx	radixin [Source:RGD Symbol;Acc:1359472]	12.6076	12.2749	12.0011	12.2714	12.2808	11.8473	12.0694	12.2872	0.982279	1.01875
ENSRNOG00000048795	Top2b	DNA topoisomerase II beta [Source:RGD Symbol;Acc:1586156]	12.1876	12.3344	12.2147	12.2178	12.4812	11.6492	12.2948	12.2871	1.00063	1.05542
ENSRNOG00000053428	Ccpg1	cell cycle progression 1 [Source:RGD Symbol;Acc:1311261]	12.3767	12.6496	12.0316	12.4002	11.9765	11.375	11.9038	12.2869	0.96882	1.04649
ENSRNOG00000005788	Cdk5rap2	CDK5 regulatory subunit associated protein 2 [Source:RGD Symbol;Acc:708451]	12.4482	12.8295	11.6365	12.1195	12.3994	12.2768	12.031	12.2866	0.979195	0.979981
ENSRNOG00000018529	Csnk1g2	casein kinase 1, gamma 2 [Source:RGD Symbol;Acc:621407]	12.571	12.2892	12.3065	12.3334	11.9319	12.7533	12.1687	12.2864	0.990424	0.954165
ENSRNOG00000005355	Ncstn	nicastrin [Source:RGD Symbol;Acc:631418]	11.9789	12.2122	12.5138	12.3317	12.3909	12.5733	12.5427	12.2855	1.02093	0.997562
ENSRNOG00000007249	Cdkn1b	cyclin-dependent kinase inhibitor 1B [Source:RGD Symbol;Acc:69062]	12.71	12.504	11.8431	12.319	12.0507	11.2947	11.8135	12.2854	0.961592	1.04594
ENSRNOG00000027761	Htatsf1	HIV-1 Tat specific factor 1 [Source:RGD Symbol;Acc:1563377]	12.313	12.3456	12.4506	12.1203	12.1969	11.355	11.6836	12.2853	0.951022	1.02894
ENSRNOG00000007998	Ssb	small RNA binding exonuclease protection factor La [Source:RGD Symbol;Acc:620804]	11.975	12.0178	12.9661	11.8215	12.6451	10.9616	11.8556	12.2851	0.965037	1.08155
ENSRNOG00000009715	Me1	malic enzyme 1 [Source:RGD Symbol;Acc:3074]	13.075	12.2027	11.6033	12.2306	12.3098	11.4145	11.6728	12.2843	0.950223	1.02263
ENSRNOG00000010235	Pkig	cAMP-dependent protein kinase inhibitor gamma [Source:RGD Symbol;Acc:628775]	12.7333	12.2765	12.0296	12.523	11.8584	12.8409	12.2827	12.2842	0.999884	0.956537
ENSRNOG00000028594	Ifnar1	interferon alpha and beta receptor subunit 1 [Source:RGD Symbol;Acc:1305399]	12.0952	12.4574	11.8691	12.3448	12.6518	12.5707	12.6435	12.2837	1.0293	1.0058
ENSRNOG00000019069	Nxf1	nuclear RNA export factor 1 [Source:RGD Symbol;Acc:62014]	11.6274	12.5962	12.3599	12.5191	12.3123	11.9136	12.1283	12.283	0.987403	1.01802
ENSRNOG00000018220	Pde4dip	phosphodiesterase 4D interacting protein [Source:RGD Symbol;Acc:708410]	12.1702	12.4036	12.4417	12.4762	11.9179	12.1949	12.053	12.2819	0.981365	0.988365
ENSRNOG00000049437	Gpc1	glypican 1 [Source:RGD Symbol;Acc:61853]	12.3305	11.8124	12.5098	12.2956	12.4517	13.206	12.7407	12.28	1.03751	0.964762
ENSRNOG00000015591	Cndp2	carnosine dipeptidase 2 [Source:RGD Symbol;Acc:1305827]	12.3111	11.9143	13.0672	11.8853	12.2202	12.4974	12.4195	12.2796	1.01139	0.993769
ENSRNOG00000020386	Ash1l	ASH1 like histone lysine methyltransferase [Source:RGD Symbol;Acc:1306350]	11.9516	12.6821	11.8889	12.4749	12.3998	11.9526	12.1943	12.2794	0.993069	1.02022
ENSRNOG00000014343	Anln	anillin, actin binding protein [Source:RGD Symbol;Acc:1561367]	12.9114	12.5111	11.1344	12.7395	12.1	12.112	12.2788	12.2793	0.999963	1.01377
ENSRNOG00000050200	Kdm3b	lysine demethylase 3B [Source:RGD Symbol;Acc:1583423]	12.3093	12.5679	11.9944	12.6011	11.9229	12.0399	12.0883	12.2791	0.984463	1.00402
ENSRNOG00000018980	Tjap1	tight junction associated protein 1 [Source:RGD Symbol;Acc:1308708]	12.142	12.5121	11.9266	12.8989	11.9143	12.3462	11.9741	12.2788	0.975185	0.969862
ENSRNOG00000016117	Myof	myoferlin [Source:RGD Symbol;Acc:1564216]	11.4329	12.0916	12.4906	11.9924	13.3863	12.6067	13.1396	12.2788	1.0701	1.04227
ENSRNOG00000054468	Fam219b	family with sequence similarity 219, member B [Source:RGD Symbol;Acc:1310727]	12.235	12.1195	12.6452	11.8796	12.4993	12.2244	12.3002	12.2757	1.002	1.0062
ENSRNOG00000060350	Iqsec1	IQ motif and Sec7 domain 1 [Source:RGD Symbol;Acc:1596313]	11.8808	12.7357	11.9111	13.1156	11.7317	12.9703	12.605	12.275	1.02688	0.971833
ENSRNOG00000018676	RGD1562987	similar to cDNA sequence BC031181 [Source:RGD Symbol;Acc:1562987]	12.8248	11.9429	12.5574	12.0445	12.0023	11.3432	11.4556	12.2744	0.933291	1.00991
ENSRNOG00000018951	Col4a5	collagen type IV alpha 5 chain [Source:RGD Symbol;Acc:1565499]	11.5231	12.0678	12.4846	13.0432	12.2471	12.9665	13.19	12.2732	1.0747	1.01723
ENSRNOG00000021213	Lix1l	limb and CNS expressed 1 like [Source:RGD Symbol;Acc:1593161]	12.2528	12.0119	12.5585	11.7652	12.7754	11.7859	12.1826	12.2728	0.99265	1.03365
ENSRNOG00000000549	Tspyl1	TSPY-like 1 [Source:RGD Symbol;Acc:1307726]	13.0211	12.4574	11.6777	12.4464	11.758	11.8963	11.8462	12.2721	0.965293	0.995792
ENSRNOG00000006785	Dcaf8	DDB1 and CUL4 associated factor 8 [Source:RGD Symbol;Acc:1308513]	12.3981	12.683	11.925	12.388	11.9645	11.9398	11.9848	12.2717	0.97662	1.00377
ENSRNOG00000021960	AC109958.1	mortality factor 4-like protein 1-like [Source:NCBI gene;Acc:100910850]	12.675	12.1503	12.3385	11.8361	12.3503	11.5861	11.7595	12.27	0.95839	1.01497
ENSRNOG00000012271	Cnot1	CCR4-NOT transcription complex, subunit 1 [Source:RGD Symbol;Acc:1308009]	11.8947	12.3831	12.4311	12.1848	12.4541	12.284	12.5673	12.2696	1.02427	1.02306
ENSRNOG00000001991	Atp5po	ATP synthase peripheral stalk subunit OSCP [Source:RGD Symbol;Acc:621379]	12.6296	11.7119	12.7987	11.9295	12.2766	12.3615	12.214	12.2693	0.995494	0.988069
ENSRNOG00000007887	Elk4	ETS transcription factor ELK4 [Source:RGD Symbol;Acc:1310504]	12.0885	12.2537	11.97	12.3056	12.7282	11.8988	12.3821	12.2692	1.0092	1.04062
ENSRNOG00000027049	Atp5mf	ATP synthase membrane subunit f [Source:RGD Symbol;Acc:1596067]	12.71	11.5315	13.0427	11.4915	12.5682	11.914	11.6202	12.2688	0.947136	0.975341
ENSRNOG00000020500	Clk2	CDC-like kinase 2 [Source:RGD Symbol;Acc:1359711]	11.9645	12.1689	12.7102	12.216	12.2804	12.3628	12.2043	12.268	0.994806	0.987178
ENSRNOG00000007851	Psma3	proteasome subunit alpha 3 [Source:RGD Symbol;Acc:61844]	12.3605	11.8311	12.6007	11.7029	12.8447	11.3544	12.0877	12.268	0.985306	1.06458
ENSRNOG00000012364	Prickle2	prickle planar cell polarity protein 2 [Source:RGD Symbol;Acc:1306723]	12.6436	12.9338	11.3529	12.8584	11.5461	11.8069	11.9813	12.2669	0.976717	1.01477
ENSRNOG00000012035	Rnf181	ring finger protein 181 [Source:RGD Symbol;Acc:1359698]	12.1637	11.8793	13.0172	11.7497	12.5241	11.8971	12.0654	12.2668	0.983586	1.01415
ENSRNOG00000002735	Dhx9	DExH-box helicase 9 [Source:RGD Symbol;Acc:1308548]	12.0617	12.3718	12.0493	12.3307	12.5201	12.054	12.5896	12.2667	1.02632	1.04443
ENSRNOG00000012074	Ifngr1	interferon gamma receptor 1 [Source:RGD Symbol;Acc:620570]	12.4688	12.2773	12.1431	12.1166	12.3245	12.6718	12.562	12.266	1.02413	0.991334
ENSRNOG00000021042	Psmd4	proteasome 26S subunit, non-ATPase 4 [Source:RGD Symbol;Acc:621109]	12.554	12.0762	12.2128	12.1008	12.3856	12.209	12.1046	12.2659	0.986852	0.991449
ENSRNOG00000003524	Lrrc59	leucine rich repeat containing 59 [Source:RGD Symbol;Acc:1305092]	11.8109	11.6833	12.9609	11.7572	13.1091	12.6707	12.7938	12.2643	1.04317	1.00971
ENSRNOG00000032798	Slco3a1	solute carrier organic anion transporter family, member 3a1 [Source:RGD Symbol;Acc:620227]	12.8923	12.5464	11.6679	12.824	11.3892	12.7361	12.1562	12.264	0.991212	0.954468
ENSRNOG00000007673	Ppig	peptidylprolyl isomerase G [Source:RGD Symbol;Acc:620315]	12.0659	12.1294	12.3856	12.0886	12.6451	11.3398	12.0615	12.2629	0.983573	1.06364
ENSRNOG00000002394	Tpr	translocated promoter region, nuclear basket protein [Source:RGD Symbol;Acc:1310664]	11.6027	12.3444	12.3095	12.4023	12.6533	12.2695	12.5267	12.2625	1.02155	1.02097
ENSRNOG00000003923	Rab21	RAB21, member RAS oncogene family [Source:RGD Symbol;Acc:1303150]	12.9905	12.4261	11.7387	12.183	11.9738	11.0622	11.4795	12.2624	0.936154	1.03773
ENSRNOG00000007036	Tgfbr1	transforming growth factor, beta receptor 1 [Source:RGD Symbol;Acc:3852]	12.5033	12.6247	11.8325	11.9729	12.3711	11.4129	12.5509	12.2609	1.02365	1.09972
ENSRNOG00000019655	Atp6v0b	ATPase, H+ transporting, lysosomal V0 subunit B [Source:MGI Symbol;Acc:MGI:1890510]	12.6666	12.0602	12.3043	12.3181	11.9534	12.1909	12.1363	12.2605	0.989871	0.99552
ENSRNOG00000014087	Kifc3	kinesin family member C3 [Source:RGD Symbol;Acc:1307693]	12.4908	12.7508	11.614	13.0175	11.427	12.4916	11.9659	12.26	0.976014	0.957922
ENSRNOG00000010784	Scg3	secretogranin III [Source:RGD Symbol;Acc:621209]	13.0114	12.8197	11.9548	12.961	10.5502	11.6874	11.8446	12.2594	0.966159	1.01345
ENSRNOG00000020358	Ptov1	PTOV1, extended AT-hook containing adaptor protein [Source:RGD Symbol;Acc:1306977]	12.8338	12.5254	11.4834	12.382	12.0566	12.7051	12.1508	12.2562	0.991397	0.956374
ENSRNOG00000045843	Rusc2	RUN and SH3 domain containing 2 [Source:RGD Symbol;Acc:1592688]	12.285	12.5676	11.1296	13.3158	11.9826	13.0545	12.4914	12.2561	1.0192	0.956865
ENSRNOG00000008619	Agtrap	angiotensin II receptor-associated protein [Source:RGD Symbol;Acc:1359346]	12.515	12.525	12.0407	12.4294	11.7664	12.4497	12.0805	12.2553	0.985734	0.970339
ENSRNOG00000036869	Tmem88b	transmembrane protein 88B [Source:RGD Symbol;Acc:1588243]	13.2284	12.7211	11.2223	13.0563	11.0471	12.0066	11.8446	12.255	0.966506	0.986504
ENSRNOG00000011216	Tbl1xr1	transducin (beta)-like 1 X-linked receptor 1 [Source:RGD Symbol;Acc:1560053]	12.2345	12.3263	12.186	12.1526	12.3746	11.4199	12.1116	12.2548	0.988311	1.06056
ENSRNOG00000006652	Ddx1	DEAD-box helicase 1 [Source:RGD Symbol;Acc:619903]	12.2595	12.1874	12.406	11.8448	12.5733	11.7057	12.0798	12.2542	0.985773	1.03196
ENSRNOG00000010550	Trappc3	trafficking protein particle complex 3 [Source:RGD Symbol;Acc:1309135]	12.803	12.2841	12.0741	11.9203	12.1839	11.832	11.7079	12.2531	0.95551	0.989511
ENSRNOG00000010267	Klhdc10	kelch domain containing 10 [Source:RGD Symbol;Acc:1309792]	12.4374	12.4538	11.9907	12.2908	12.0772	11.8835	12.0368	12.25	0.982593	1.0129
ENSRNOG00000056106	Dip2b	disco-interacting protein 2 homolog B [Source:RGD Symbol;Acc:1305671]	12.4611	12.683	11.5088	12.883	11.7045	12.4082	12.3344	12.2481	1.00705	0.994054
ENSRNOG00000011841	Map2	microtubule-associated protein 2 [Source:RGD Symbol;Acc:3044]	12.5373	12.658	11.807	12.562	11.6759	11.498	11.7011	12.248	0.955346	1.01766
ENSRNOG00000003809	Sat1	spermidine/spermine N1-acetyl transferase 1 [Source:RGD Symbol;Acc:1586174]	12.1298	11.7384	12.6229	11.4417	13.3055	11.9954	12.7148	12.2476	1.03814	1.05997
ENSRNOG00000016936	Nadk	NAD kinase [Source:RGD Symbol;Acc:1642420]	12.4165	12.2176	12.4715	12.2304	11.8965	12.1986	12.2058	12.2465	0.99668	1.0006
ENSRNOG00000016828	Cmtm5	CKLF-like MARVEL transmembrane domain containing 5 [Source:RGD Symbol;Acc:1307045]	13.0665	12.4502	11.674	12.9453	11.094	12.7879	11.9863	12.246	0.978796	0.937317
ENSRNOG00000003970	Tnpo2	transportin 2 [Source:RGD Symbol;Acc:1310356]	11.8796	12.1944	12.1143	12.4314	12.5993	12.8165	12.6478	12.2438	1.033	0.986838
ENSRNOG00000009313	Lrpap1	LDL receptor related protein associated protein 1 [Source:RGD Symbol;Acc:620700]	12.2107	12.3143	12.6063	12.2781	11.8072	12.2104	11.9211	12.2433	0.97368	0.976301
ENSRNOG00000013907	Sall1	spalt-like transcription factor 1 [Source:RGD Symbol;Acc:1309916]	12.5108	12.6693	11.6495	12.6468	11.7387	12.4182	12.0933	12.243	0.987771	0.973836
ENSRNOG00000020056	Retreg3	reticulophagy regulator family member 3 [Source:RGD Symbol;Acc:1561189]	12.6731	12.4455	11.9621	12.507	11.6269	12.1237	12.0057	12.2429	0.980622	0.990263
ENSRNOG00000038166	Ptgr2	prostaglandin reductase 2 [Source:RGD Symbol;Acc:1310518]	12.7575	12.3616	12.2546	12.05	11.7903	11.1065	11.5208	12.2428	0.941028	1.03731
ENSRNOG00000060597	Syf2	SYF2 pre-mRNA-splicing factor [Source:RGD Symbol;Acc:621592]	12.7905	12.2208	12.1832	12.1534	11.8641	11.7556	11.6409	12.2424	0.95087	0.990246
ENSRNOG00000008169	Slc24a2	solute carrier family 24 member 2 [Source:RGD Symbol;Acc:628650]	12.6206	13.0577	10.889	13.477	11.1607	11.8373	12.1384	12.241	0.991615	1.02543
ENSRNOG00000010186	Cdv3	CDV3 homolog [Source:RGD Symbol;Acc:1359113]	12.2911	12.2638	12.1985	11.8555	12.5933	12.5355	12.1546	12.2405	0.992986	0.969617
ENSRNOG00000049985	Gprasp1	G protein-coupled receptor associated sorting protein 1 [Source:RGD Symbol;Acc:621343]	12.5958	12.8239	11.7162	12.3878	11.6718	11.2236	11.3151	12.2391	0.924504	1.00815
ENSRNOG00000026742	Ypel5	yippee-like 5 [Source:RGD Symbol;Acc:1309657]	12.5938	12.3151	12.2907	12.0864	11.9084	10.9362	11.6091	12.2389	0.948542	1.06152
ENSRNOG00000028103	Psmd3	proteasome 26S subunit, non-ATPase 3 [Source:RGD Symbol;Acc:1311470]	12.2817	11.9496	12.3419	12.2864	12.3208	12.7015	12.4727	12.2361	1.01933	0.981983
ENSRNOG00000014165	Ssr1	signal sequence receptor subunit 1 [Source:RGD Symbol;Acc:1310961]	12.0253	12.0087	12.4282	11.8543	12.8592	11.8685	12.4819	12.2351	1.02017	1.05168
ENSRNOG00000012868	Uaca	uveal autoantigen with coiled-coil domains and ankyrin repeats [Source:RGD Symbol;Acc:1560011]	10.9921	11.8959	13.3909	12.1447	12.7501	12.5704	12.7781	12.2347	1.04441	1.01652
ENSRNOG00000009037	Sulf1	sulfatase 1 [Source:RGD Symbol;Acc:708554]	11.7067	12.723	12.2438	11.8998	12.5996	12.1226	12.3983	12.2346	1.01338	1.02274
ENSRNOG00000032878	Cxxc5	CXXC finger protein 5 [Source:RGD Symbol;Acc:1359466]	12.6183	12.3479	11.768	12.3799	12.0532	12.1793	11.9063	12.2334	0.97326	0.977587
ENSRNOG00000029938	Pik3c2b	phosphatidylinositol-4-phosphate 3-kinase, catalytic subunit type 2 beta [Source:RGD Symbol;Acc:1306541]	12.2822	12.47	11.9851	13.0765	11.3519	12.1665	12.0096	12.2331	0.981724	0.987102
ENSRNOG00000013949	Idh2	isocitrate dehydrogenase (NADP(+)) 2, mitochondrial [Source:RGD Symbol;Acc:1597139]	12.6818	12.3337	12.2604	12.2427	11.6374	12.2847	11.9905	12.2312	0.980319	0.976049
ENSRNOG00000023816	Aph1a	aph-1 homolog A, gamma secretase subunit [Source:RGD Symbol;Acc:1311546]	12.0654	11.9538	12.6247	12.2226	12.2879	12.5109	12.4523	12.2309	1.01811	0.99532
ENSRNOG00000000565	Sgpl1	sphingosine-1-phosphate lyase 1 [Source:RGD Symbol;Acc:628599]	12.0775	12.299	12.1157	12.2871	12.3679	12.2534	12.4794	12.2294	1.02044	1.01844
ENSRNOG00000015415	Rhoq	ras homolog family member Q [Source:RGD Symbol;Acc:621626]	12.4705	12.2781	11.9861	11.7237	12.6885	11.4844	11.7042	12.2294	0.957054	1.01913
ENSRNOG00000036835	Copz1	coatomer protein complex, subunit zeta 1 [Source:RGD Symbol;Acc:1306154]	12.2561	12.1861	12.4711	12.1363	12.0942	12.2201	12.2186	12.2288	0.99917	0.999877
ENSRNOG00000006412	Zhx1	zinc fingers and homeoboxes 1 [Source:RGD Symbol;Acc:620010]	12.5311	12.4085	12.0982	12.2912	11.811	11.1554	11.692	12.228	0.956163	1.0481
ENSRNOG00000014173	Smc3	structural maintenance of chromosomes 3 [Source:RGD Symbol;Acc:62006]	11.7915	12.3593	12.1278	12.353	12.5079	11.7873	12.2909	12.2279	1.00516	1.04273
ENSRNOG00000034071	Chmp4bl1	chromatin modifying protein 4B-like 1 [Source:RGD Symbol;Acc:1583604]	12.9316	12.187	12.0457	12.4905	11.4772	12.3634	11.9644	12.2264	0.978571	0.967723
ENSRNOG00000025040	Gng10	G protein subunit gamma 10 [Source:RGD Symbol;Acc:621514]	12.7122	11.9325	12.4311	11.8592	12.1918	11.4107	11.9428	12.2254	0.976892	1.04663
ENSRNOG00000013538	Capza1	capping actin protein of muscle Z-line subunit alpha 1 [Source:RGD Symbol;Acc:1587438]	12.1144	11.816	12.7742	11.6319	12.7891	11.9295	12.4471	12.2251	1.01815	1.04339
ENSRNOG00000023548	Sned1	sushi, nidogen and EGF-like domains 1 [Source:RGD Symbol;Acc:1566079]	11.4971	12.8215	12.8087	13.0841	10.9108	11.9641	11.7776	12.2244	0.963446	0.984408
ENSRNOG00000005730	Pcmtd1	protein-L-isoaspartate (D-aspartate) O-methyltransferase domain containing 1 [Source:RGD Symbol;Acc:1586096]	12.3834	12.5118	12.0612	12.3894	11.7757	10.7471	11.6545	12.2243	0.953386	1.08443
ENSRNOG00000053691	Lama5	laminin subunit alpha 5 [Source:RGD Symbol;Acc:621023]	11.2639	12.6871	11.2084	12.7921	13.1684	13.6301	13.0177	12.224	1.06493	0.955075
ENSRNOG00000008764	Otud5	OTU deubiquitinase 5 [Source:RGD Symbol;Acc:1563027]	12.0978	12.2773	12.1668	12.4178	12.1537	12.4488	12.3395	12.2227	1.00956	0.991223
ENSRNOG00000001346	Cops6	COP9 signalosome subunit 6 [Source:RGD Symbol;Acc:1309919]	12.7063	12.1715	12.2045	11.9268	12.1004	11.7373	11.6697	12.2219	0.95482	0.994244
ENSRNOG00000006587	Setd3	SET domain containing 3, actin histidine methyltransferase [Source:RGD Symbol;Acc:1309550]	12.5282	12.0132	12.8812	11.972	11.708	11.5316	11.7897	12.2205	0.964745	1.02239
ENSRNOG00000000438	Rnf5	ring finger protein 5 [Source:RGD Symbol;Acc:1588458]	13.1116	12.3069	11.7222	11.9218	12.0401	11.728	11.3344	12.2205	0.927492	0.966437
ENSRNOG00000010330	Mark3	microtubule affinity regulating kinase 3 [Source:RGD Symbol;Acc:619883]	12.4794	12.4729	11.9736	12.1833	11.9931	11.9365	11.9061	12.2204	0.974276	0.997451
ENSRNOG00000011876	Fxr2	FMR1 autosomal homolog 2 [Source:RGD Symbol;Acc:1307011]	12.1425	12.2971	12.2316	12.0058	12.4197	12.1727	12.0011	12.2193	0.982145	0.985904
ENSRNOG00000013305	Atp2c1	ATPase secretory pathway Ca2+ transporting 1 [Source:RGD Symbol;Acc:621311]	12.3255	12.3139	11.9959	12.1185	12.3409	11.6004	12.1058	12.2189	0.990746	1.04357
ENSRNOG00000021177	Cox8a	cytochrome c oxidase subunit 8A [Source:RGD Symbol;Acc:620638]	12.5154	11.4586	12.9962	12.1521	11.9676	12.6205	12.3089	12.218	1.00744	0.975305
ENSRNOG00000002388	Trim41	tripartite motif-containing 41 [Source:RGD Symbol;Acc:1308885]	12.2585	12.1554	12.5336	12.1468	11.9944	12.0344	11.9022	12.2177	0.974175	0.989017
ENSRNOG00000002347	Rgl1	ral guanine nucleotide dissociation stimulator,-like 1 [Source:RGD Symbol;Acc:1308947]	11.9016	12.4675	11.5501	12.3142	12.8543	12.5535	12.4135	12.2175	1.01604	0.988848
ENSRNOG00000001627	Abi3bp	ABI family member 3 binding protein [Source:RGD Symbol;Acc:1562717]	11.7688	12.7271	12.4862	12.4983	11.6019	12.2858	12.4849	12.2165	1.02197	1.01621
ENSRNOG00000002630	Cnot8	CCR4-NOT transcription complex, subunit 8 [Source:RGD Symbol;Acc:1306401]	12.8394	12.3932	11.7726	12.1019	11.9659	11.8364	11.9068	12.2146	0.9748	1.00594
ENSRNOG00000007604	Igsf8	immunoglobulin superfamily, member 8 [Source:RGD Symbol;Acc:1311500]	12.5985	12.4055	11.2527	13.1147	11.7014	12.563	12.1148	12.2146	0.991834	0.964328
ENSRNOG00000002449	Maged2	MAGE family member D2 [Source:RGD Symbol;Acc:70899]	12.2131	12.1799	12.5988	12.0989	11.9773	12.2968	12.1855	12.2136	0.997698	0.990952
ENSRNOG00000018077	Gpat4	glycerol-3-phosphate acyltransferase 4 [Source:RGD Symbol;Acc:1310520]	12.2709	12.5285	11.9788	12.1418	12.144	12.2544	12.238	12.2128	1.00206	0.998658
ENSRNOG00000056246	Gls	glutaminase [Source:RGD Symbol;Acc:2707]	11.5777	12.3092	12.2818	12.183	12.712	11.1115	11.9506	12.2128	0.978539	1.07552
ENSRNOG00000014690	Pigt	phosphatidylinositol glycan anchor biosynthesis, class T [Source:RGD Symbol;Acc:1307156]	11.8638	12.0032	12.5581	12.2417	12.3778	13.0146	12.5862	12.2089	1.0309	0.967082
ENSRNOG00000009987	Akap11	A-kinase anchoring protein 11 [Source:RGD Symbol;Acc:2079]	12.2661	12.533	12.0627	12.2724	11.8983	11.1782	11.7858	12.2065	0.965537	1.05436
ENSRNOG00000002841	Cdc42bpa	CDC42 binding protein kinase alpha [Source:RGD Symbol;Acc:621406]	12.2609	12.5656	11.5817	12.5146	12.1054	11.914	12.1256	12.2056	0.993446	1.01776
ENSRNOG00000016704	Pcyox1	prenylcysteine oxidase 1 [Source:RGD Symbol;Acc:628652]	12.3601	12.5926	11.9084	12.1241	12.0426	11.8504	11.9809	12.2055	0.981593	1.01101
ENSRNOG00000012876	Slc6a13	solute carrier family 6 member 13 [Source:RGD Symbol;Acc:620788]	9.57516	11.6893	15.5886	10.8731	13.2974	11.3538	12.5897	12.2047	1.03155	1.10885
ENSRNOG00000011732	Psmb7	proteasome subunit beta 7 [Source:RGD Symbol;Acc:621093]	12.7484	12.0757	12.5501	11.2977	12.3492	11.7701	11.5831	12.2042	0.94911	0.984113
ENSRNOG00000020440	Fads2	fatty acid desaturase 2 [Source:RGD Symbol;Acc:68339]	12.8937	12.9123	10.9294	12.7029	11.5728	12.3361	11.5105	12.2022	0.943311	0.933073
ENSRNOG00000008666	Etl4	enhancer trap locus 4 [Source:RGD Symbol;Acc:1563437]	10.9174	12.0868	13.7403	11.7841	12.4694	11.531	12.1865	12.1996	0.998926	1.05684
ENSRNOG00000019861	Tollip	toll interacting protein [Source:RGD Symbol;Acc:1304676]	12.4908	12.4671	12.1354	12.3386	11.5658	11.969	11.9789	12.1995	0.981915	1.00083
ENSRNOG00000002342	Aldh3a2	aldehyde dehydrogenase 3 family, member A2 [Source:RGD Symbol;Acc:61866]	12.5121	12.1957	12.4376	12.3106	11.5406	11.6827	11.8356	12.1993	0.970186	1.01309
ENSRNOG00000017641	Rnf44	ring finger protein 44 [Source:RGD Symbol;Acc:1307212]	12.1801	12.5835	11.6159	12.6696	11.9445	12.5228	12.4564	12.1987	1.02113	0.994702
ENSRNOG00000049511	AABR07066522.1	scaffold attachment factor B2 [Source:NCBI gene;Acc:301126]	11.6849	12.4214	12.1748	12.5033	12.2059	12.2878	12.2217	12.1981	1.00194	0.994619
ENSRNOG00000011237	Zc3h13	zinc finger CCCH type containing 13 [Source:RGD Symbol;Acc:1307729]	12.1164	12.2469	12.2836	12.2613	12.0793	12.2032	12.3103	12.1975	1.00925	1.00878
ENSRNOG00000021638	Eef1d	eukaryotic translation elongation factor 1 delta [Source:RGD Symbol;Acc:621174]	12.7823	12.0841	12.0806	12.04	11.9975	12.6891	12.1725	12.1969	0.997999	0.959288
ENSRNOG00000022877	Poldip3	DNA polymerase delta interacting protein 3 [Source:RGD Symbol;Acc:1311073]	12.4192	12.2036	11.9694	12.2695	12.1197	12.2329	12.2672	12.1963	1.00582	1.0028
ENSRNOG00000003983	Pfdn2	prefoldin subunit 2 [Source:RGD Symbol;Acc:1591406]	13.4863	12.2609	11.4151	12.1825	11.6348	11.1763	11.2245	12.1959	0.920347	1.00431
ENSRNOG00000004604	Slc38a10	solute carrier family 38, member 10 [Source:RGD Symbol;Acc:1306356]	12.1465	12.2122	12.0103	12.2988	12.3061	12.6651	12.4874	12.1948	1.024	0.985969
ENSRNOG00000009812	Sbf2	SET binding factor 2 [Source:RGD Symbol;Acc:1588657]	12.089	12.3425	12.023	12.2091	12.3101	12.2716	12.3091	12.1948	1.00937	1.00306
ENSRNOG00000014160	Tcp1	t-complex 1 [Source:RGD Symbol;Acc:3832]	12.0733	11.8635	12.3952	11.6084	13.0325	11.7062	12.1863	12.1946	0.99932	1.04101
ENSRNOG00000019758	Ipo13	importin 13 [Source:RGD Symbol;Acc:620071]	12.5033	12.6463	11.5836	12.7401	11.4903	12.5158	12.1262	12.1927	0.994546	0.968875
ENSRNOG00000008461	Smdt1	single-pass membrane protein with aspartate-rich tail 1 [Source:RGD Symbol;Acc:1311310]	12.8913	12.0123	12.3797	11.8826	11.7976	11.7506	11.3707	12.1927	0.932585	0.967674
ENSRNOG00000002215	Mylk	myosin light chain kinase [Source:RGD Symbol;Acc:1310915]	12.0129	12.2916	11.4995	12.3591	12.7973	12.4336	12.3755	12.1921	1.01505	0.995333
ENSRNOG00000030232	Hacd3	3-hydroxyacyl-CoA dehydratase 3 [Source:RGD Symbol;Acc:1565496]	12.3583	12.3951	11.9165	12.3089	11.9791	11.4734	11.5113	12.1916	0.944205	1.00331
ENSRNOG00000021262	Slc23a2	solute carrier family 23 member 2 [Source:RGD Symbol;Acc:619876]	11.7866	12.2609	12.7833	11.9114	12.2051	11.4755	11.9609	12.1895	0.981245	1.0423
ENSRNOG00000025504	Ankrd46	ankyrin repeat domain 46 [Source:RGD Symbol;Acc:1309382]	12.6214	12.357	12.2008	11.9468	11.8077	11.2248	11.3092	12.1867	0.927992	1.00752
ENSRNOG00000025940	Mettl9	methyltransferase like 9 [Source:RGD Symbol;Acc:2311609]	12.6697	11.9819	11.8921	12.115	12.2748	11.9547	12.034	12.1867	0.987469	1.00663
ENSRNOG00000012950	Efr3b	EFR3 homolog B [Source:RGD Symbol;Acc:1310845]	12.3139	13.0997	10.4121	13.0468	12.0579	12.7753	12.5445	12.1861	1.02941	0.981931
ENSRNOG00000006364	Dld	dihydrolipoamide dehydrogenase [Source:RGD Symbol;Acc:735073]	12.1667	12.1134	12.3726	11.7844	12.4919	11.0055	11.8039	12.1858	0.968664	1.07254
ENSRNOG00000008703	Rnps1	RNA binding protein with serine rich domain 1 [Source:RGD Symbol;Acc:1307522]	12.3323	12.0187	12.2689	11.9488	12.3589	12.3727	12.3847	12.1855	1.01635	1.00097
ENSRNOG00000006336	Fyco1	FYVE and coiled-coil domain containing 1 [Source:RGD Symbol;Acc:1309069]	12.2432	12.6821	11.4874	12.7934	11.7111	12.2226	11.8912	12.1834	0.976018	0.972889
ENSRNOG00000014836	Ralgapb	Ral GTPase activating protein non-catalytic beta subunit [Source:RGD Symbol;Acc:1306861]	12.0853	12.3186	12.2424	12.2432	12.0273	11.5736	12.0931	12.1834	0.992591	1.04489
ENSRNOG00000019236	AABR07049755.1	ring finger protein 220 [Source:NCBI gene;Acc:500532]	12.642	12.2294	11.9447	12.5452	11.5549	12.1394	11.9761	12.1832	0.982995	0.98654
ENSRNOG00000014155	Spart	spartin [Source:RGD Symbol;Acc:1305900]	12.7955	12.5737	11.8178	12.3298	11.3981	11.457	11.5506	12.183	0.948091	1.00817
ENSRNOG00000017905	Map1lc3b	microtubule-associated protein 1 light chain 3 beta [Source:RGD Symbol;Acc:621315]	12.5698	12.3899	12.0622	12.1091	11.782	11.9535	11.9422	12.1826	0.980265	0.999056
ENSRNOG00000007134	Strap	serine/threonine kinase receptor associated protein [Source:RGD Symbol;Acc:1311114]	12.5446	12.0292	12.2252	11.8122	12.3002	11.4356	11.7087	12.1823	0.961127	1.02388
ENSRNOG00000011494	Rpl36al	ribosomal protein L36a-like [Source:RGD Symbol;Acc:621156]	12.7096	11.306	12.5036	11.7597	12.6247	12.1376	11.8546	12.1807	0.973229	0.976689
ENSRNOG00000004742	Chp1	calcineurin-like EF-hand protein 1 [Source:RGD Symbol;Acc:620447]	12.3042	11.9754	12.5816	11.8497	12.1855	11.6078	12.0461	12.1793	0.989064	1.03775
ENSRNOG00000019476	Agap1	ArfGAP with GTPase domain, ankyrin repeat and PH domain 1 [Source:RGD Symbol;Acc:1309244]	12.5609	12.2947	11.5925	12.4289	12.0191	12.5733	12.1761	12.1792	0.999739	0.968402
ENSRNOG00000010452	LOC100363502	cytochrome c, somatic-like [Source:RGD Symbol;Acc:2322845]	12.4007	11.7135	12.5778	11.4564	12.746	11.1579	11.7117	12.1789	0.961641	1.04964
ENSRNOG00000001312	Pdgfa	platelet derived growth factor subunit A [Source:RGD Symbol;Acc:3282]	12.4383	12.0593	12.3147	12.3133	11.7649	11.8668	11.616	12.1781	0.95384	0.978863
ENSRNOG00000054080	Cgnl1	cingulin-like 1 [Source:RGD Symbol;Acc:1304623]	10.824	12.3061	13.1163	11.879	12.7625	12.63	12.7639	12.1776	1.04815	1.0106
ENSRNOG00000016182	Tgfa	transforming growth factor alpha [Source:RGD Symbol;Acc:3849]	13.0801	12.9544	10.4451	12.7074	11.6959	12.0006	11.7924	12.1766	0.968447	0.982649
ENSRNOG00000057623	Copb1	coatomer protein complex, subunit beta 1 [Source:RGD Symbol;Acc:620861]	11.8999	12.0673	12.4914	11.8503	12.5736	11.5955	12.2447	12.1765	1.0056	1.05599
ENSRNOG00000043212	Dip2a	disco-interacting protein 2 homolog A [Source:RGD Symbol;Acc:1582897]	12.5083	12.6567	11.5404	12.8931	11.2795	12.5606	12.1375	12.1756	0.996874	0.966319
ENSRNOG00000014090	Retsat	retinol saturase [Source:RGD Symbol;Acc:628802]	12.1216	12.2315	12.485	12.2564	11.783	12.7299	12.3274	12.1755	1.01247	0.968379
ENSRNOG00000000996	Arpc1a	actin related protein 2/3 complex, subunit 1A [Source:RGD Symbol;Acc:620834]	12.3144	12.0678	12.1948	12.151	12.1432	12.5621	12.2031	12.1742	1.00237	0.971423
ENSRNOG00000012956	Tgm2	transglutaminase 2 [Source:RGD Symbol;Acc:621081]	10.9079	11.3211	13.4006	11.6566	13.585	13.2512	13.2585	12.1742	1.08906	1.00055
ENSRNOG00000007775	Cmpk1	cytidine/uridine monophosphate kinase 1 [Source:RGD Symbol;Acc:1310116]	12.7096	12.0477	11.9148	11.862	12.335	10.9589	11.7059	12.1738	0.961564	1.06816
ENSRNOG00000019442	Josd2	Josephin domain containing 2 [Source:RGD Symbol;Acc:1307305]	12.8587	11.9735	12.0612	12.6877	11.2871	12.6434	11.9695	12.1736	0.983227	0.946697
ENSRNOG00000015540	Ppp6r3	protein phosphatase 6, regulatory subunit 3 [Source:RGD Symbol;Acc:1307145]	12.0685	12.4302	11.9218	12.1781	12.2642	11.7913	12.1705	12.1726	0.999831	1.03216
ENSRNOG00000060912	Qars	glutaminyl-tRNA synthetase [Source:RGD Symbol;Acc:1359448]	12.1891	12.135	12.1564	12.1471	12.228	12.4993	12.3435	12.1711	1.01416	0.987538
ENSRNOG00000009248	Pnrc2	proline-rich nuclear receptor coactivator 2 [Source:RGD Symbol;Acc:1642418]	12.3195	11.9339	12.4449	11.7377	12.4186	11.5726	12.2747	12.1709	1.00853	1.06067
ENSRNOG00000012495	Podxl	podocalyxin-like [Source:RGD Symbol;Acc:621878]	10.2923	11.814	13.3456	11.9063	13.4893	13.1592	13.2943	12.1695	1.09243	1.01027
ENSRNOG00000033593	Osbpl9	oxysterol binding protein-like 9 [Source:RGD Symbol;Acc:1311508]	12.2258	12.336	12.1588	11.6772	12.4394	11.6607	11.8965	12.1674	0.977735	1.02022
ENSRNOG00000021144	Cebpg	CCAAT/enhancer binding protein gamma [Source:RGD Symbol;Acc:2330]	12.3528	11.9949	12.3169	11.7115	12.4602	11.3844	11.9399	12.1673	0.981317	1.0488
ENSRNOG00000029903	Spock3	SPARC/osteonectin, cwcv and kazal like domains proteoglycan 3 [Source:RGD Symbol;Acc:1305672]	14.1607	12.9767	10.6329	12.6057	10.4526	9.98137	10.1943	12.1657	0.837957	1.02134
ENSRNOG00000000902	Hsph1	heat shock protein family H (Hsp110) member 1 [Source:RGD Symbol;Acc:1311609]	11.9645	12.0757	12.4675	11.8482	12.4558	11.7922	11.8931	12.1623	0.977861	1.00856
ENSRNOG00000025496	Usp7	ubiquitin specific peptidase 7 [Source:RGD Symbol;Acc:1306915]	12.0296	12.2605	12.0801	12.111	12.3288	11.8334	12.2188	12.162	1.00467	1.03257
ENSRNOG00000005271	Rapgef5	Rap guanine nucleotide exchange factor 5 [Source:RGD Symbol;Acc:1561668]	11.7112	11.9907	13.375	11.9995	11.7332	11.2837	12.156	12.1619	0.999514	1.07731
ENSRNOG00000014969	Lzts2	leucine zipper tumor suppressor 2 [Source:RGD Symbol;Acc:1359249]	12.3433	12.1112	12.2756	12.6838	11.3946	12.5409	12.0713	12.1617	0.992567	0.962556
ENSRNOG00000024309	Cox6b1	cytochrome c oxidase subunit 6B1 [Source:RGD Symbol;Acc:1584097]	12.5568	11.487	12.8754	11.7082	12.1764	12.1211	12.0024	12.1608	0.986979	0.990211
ENSRNOG00000051889	Usp34	ubiquitin specific peptidase 34 [Source:RGD Symbol;Acc:1565181]	11.9125	12.4473	12.2452	12.0227	12.1756	11.6463	11.8347	12.1607	0.973193	1.01617
ENSRNOG00000010748	Mtus1	microtubule associated scaffold protein 1 [Source:RGD Symbol;Acc:631381]	12.587	12.4664	11.258	12.6755	11.8139	12.2119	12.1662	12.1602	1.00049	0.996256
ENSRNOG00000058805	Aida	axin interactor, dorsalization associated [Source:RGD Symbol;Acc:1592746]	12.44	11.9609	12.0879	11.6698	12.6408	11.8486	12.2646	12.1599	1.00861	1.0351
ENSRNOG00000011307	Slmap	sarcolemma associated protein [Source:RGD Symbol;Acc:1307674]	12.0167	12.344	12.3514	12.0709	12.0122	11.6352	12.1898	12.159	1.00253	1.04767
ENSRNOG00000014429	Arfgap2	ADP-ribosylation factor GTPase activating protein 2 [Source:RGD Symbol;Acc:1306177]	12.3515	12.2019	12.1234	12.055	12.0596	12.1079	12.0815	12.1583	0.993685	0.997823
ENSRNOG00000019122	Sec16a	SEC16 homolog A, endoplasmic reticulum export factor [Source:RGD Symbol;Acc:2322350]	11.7213	12.2626	12.1089	12.4531	12.2395	12.2909	12.4346	12.1571	1.02282	1.01169
ENSRNOG00000053288	Ank3	ankyrin 3 [Source:RGD Symbol;Acc:620157]	12.5319	13.1474	10.9471	13.1243	11.0329	11.995	11.9914	12.1567	0.986397	0.999699
ENSRNOG00000018586	Retreg2	reticulophagy regulator family member 2 [Source:RGD Symbol;Acc:1306844]	12.4832	12.2781	11.7322	12.5085	11.7732	12.4614	12.0684	12.1551	0.992869	0.968462
ENSRNOG00000007418	Ipo9	importin 9 [Source:RGD Symbol;Acc:1310537]	12.0232	12.2557	12.0412	12.2449	12.2098	12.5334	12.4934	12.155	1.02785	0.996813
ENSRNOG00000015177	Sun2	Sad1 and UNC84 domain containing 2 [Source:RGD Symbol;Acc:1563141]	12.1881	12.3182	11.8013	12.5723	11.8849	12.8219	12.3941	12.153	1.01984	0.966631
ENSRNOG00000059538	Clec2g	C-type lectin domain family 2, member G [Source:RGD Symbol;Acc:1563148]	10.6307	11.6538	13.2846	12.0092	13.1763	11.4543	12.5103	12.1509	1.02958	1.09219
ENSRNOG00000004904	Pa2g4	proliferation-associated 2G4 [Source:RGD Symbol;Acc:1302994]	12.2422	11.892	12.1939	11.6143	12.8069	12.2122	12.2142	12.1499	1.00529	1.00016
ENSRNOG00000018114	Acadvl	acyl-CoA dehydrogenase, very long chain [Source:RGD Symbol;Acc:2014]	12.1915	12.1409	12.3243	12.1683	11.9088	11.9633	11.9296	12.1468	0.982124	0.997184
ENSRNOG00000042523	Ube2d2	ubiquitin-conjugating enzyme E2D 2 [Source:RGD Symbol;Acc:1591897]	12.6128	12.1986	12.0652	11.7821	12.0738	11.0576	11.6175	12.1465	0.956451	1.05064
ENSRNOG00000004581	Zdhhc9	zinc finger, DHHC-type containing 9 [Source:RGD Symbol;Acc:1561389]	12.6924	12.3383	11.345	12.6492	11.7055	12.2208	12.0919	12.1461	0.995535	0.989446
ENSRNOG00000010702	Ube3c	ubiquitin protein ligase E3C [Source:RGD Symbol;Acc:1559986]	12.0484	12.1008	12.0316	11.9657	12.5781	11.9001	12.2351	12.1449	1.00743	1.02816
ENSRNOG00000000281	Prodh1	proline dehydrogenase 1 [Source:RGD Symbol;Acc:1590932]	12.286	12.9078	11.9969	13.0052	10.5274	11.7202	11.4429	12.1447	0.942214	0.97634
ENSRNOG00000014863	Reck	reversion-inducing-cysteine-rich protein with kazal motifs [Source:RGD Symbol;Acc:1308845]	11.7768	12.5615	11.932	12.6464	11.8058	11.9039	11.8287	12.1445	0.974001	0.993689
ENSRNOG00000021264	Pcna	proliferating cell nuclear antigen [Source:RGD Symbol;Acc:3269]	11.9712	11.595	12.2663	11.4192	13.4619	12.7097	12.6339	12.1427	1.04045	0.99403
ENSRNOG00000006868	Ube2z	ubiquitin-conjugating enzyme E2Z [Source:RGD Symbol;Acc:1308347]	12.1004	12.0722	12.3658	11.8225	12.3524	12.1331	12.2483	12.1427	1.0087	1.00949
ENSRNOG00000017074	Rab28	RAB28, member RAS oncogene family [Source:RGD Symbol;Acc:620891]	12.6685	12.0999	12.0118	11.9445	11.9844	11.4151	11.6687	12.1418	0.961033	1.02222
ENSRNOG00000020905	Hdac5	histone deacetylase 5 [Source:RGD Symbol;Acc:619980]	12.5013	12.0078	12.0791	12.4865	11.6264	12.391	12.0329	12.1402	0.991164	0.971099
ENSRNOG00000026833	Ube4a	ubiquitination factor E4A [Source:RGD Symbol;Acc:1303173]	12.042	12.3116	11.9871	12.2736	12.0718	11.7024	12.1305	12.1372	0.999445	1.03658
ENSRNOG00000050849	Leprot	leptin receptor overlapping transcript [Source:RGD Symbol;Acc:621034]	12.2906	11.9852	12.6744	11.7393	11.9962	11.126	11.6736	12.1371	0.961806	1.04921
ENSRNOG00000029178	Abcc5	ATP binding cassette subfamily C member 5 [Source:RGD Symbol;Acc:70913]	12.0425	12.4825	11.6734	12.6106	11.8692	12.0446	12.1011	12.1356	0.997156	1.00469
ENSRNOG00000019097	Bap1	Brca1 associated protein 1 [Source:RGD Symbol;Acc:1311938]	12.1035	12.1038	12.3178	11.9944	12.1577	11.8237	11.672	12.1355	0.961813	0.987173
ENSRNOG00000059202	AABR07021988.1	MIA SH3 domain ER export factor 3 [Source:NCBI gene;Acc:683007]	11.7131	12.2257	12.2663	12.2798	12.1914	11.9873	12.2557	12.1352	1.00993	1.02239
ENSRNOG00000015582	Me2	malic enzyme 2 [Source:RGD Symbol;Acc:1310321]	12.3172	11.9833	12.1094	11.8466	12.419	11.8967	12.1281	12.1351	0.999419	1.01945
ENSRNOG00000014625	Atp5f1d	ATP synthase F1 subunit delta [Source:RGD Symbol;Acc:621372]	12.1727	11.7442	12.5809	12.0671	12.1082	12.8601	12.364	12.1346	1.0189	0.961422
ENSRNOG00000007519	Tmem43	transmembrane protein 43 [Source:RGD Symbol;Acc:1549711]	11.8241	12.0427	12.5891	11.6285	12.5873	12.3799	12.1205	12.1344	0.998862	0.979049
ENSRNOG00000005932	Megf9	multiple EGF-like-domains 9 [Source:RGD Symbol;Acc:1308330]	12.5133	12.8568	11.2223	12.648	11.4299	11.8469	11.6441	12.1341	0.959617	0.98288
ENSRNOG00000019120	Hmgcs2	3-hydroxy-3-methylglutaryl-CoA synthase 2 [Source:RGD Symbol;Acc:2804]	12.6875	12.9423	11.1432	13.1162	10.7767	12.8429	12.1214	12.1332	0.999025	0.943818
ENSRNOG00000012716	Chd2	chromodomain helicase DNA binding protein 2 [Source:RGD Symbol;Acc:1310056]	11.642	12.4173	12.1832	12.3452	12.0747	11.6483	12.0385	12.1325	0.99225	1.0335
ENSRNOG00000016923	Clptm1l	CLPTM1-like [Source:RGD Symbol;Acc:1307896]	12.2306	11.9239	12.7331	11.7325	12.0375	11.9994	12.1032	12.1315	0.997662	1.00865
ENSRNOG00000004026	Atp2b1	ATPase plasma membrane Ca2+ transporting 1 [Source:RGD Symbol;Acc:621303]	11.7213	11.9912	12.2654	11.7825	12.8953	12.0606	12.6221	12.1311	1.04047	1.04655
ENSRNOG00000015128	Sae1	SUMO1 activating enzyme subunit 1 [Source:RGD Symbol;Acc:1306098]	12.2306	12.0575	12.1383	11.7649	12.4609	12.4513	12.2963	12.1305	1.01367	0.987552
ENSRNOG00000016214	Agl	amylo-alpha-1, 6-glucosidase, 4-alpha-glucanotransferase [Source:RGD Symbol;Acc:1306376]	12.028	12.5618	11.932	12.4652	11.6609	11.5806	11.9983	12.1296	0.989178	1.03607
ENSRNOG00000005358	Pmm1	phosphomannomutase 1 [Source:RGD Symbol;Acc:1310897]	12.7241	12.1473	12.3637	12.2228	11.1767	12.1742	11.5856	12.1269	0.955358	0.95165
ENSRNOG00000057056	AABR07015729.1	Rab5a, member RAS onco family-like 1 [Source:NCBI gene;Acc:100361891]	12.8539	11.7124	11.8807	12.4257	11.7615	11.4156	11.7298	12.1268	0.967258	1.02752
ENSRNOG00000026748	Dennd2a	DENN domain containing 2A [Source:RGD Symbol;Acc:1306142]	12.1516	12.3271	11.706	12.3624	12.0855	12.3043	12.1392	12.1265	1.00104	0.986579
ENSRNOG00000010676	Smarce1	SWI/SNF related, matrix associated, actin dependent regulator of chromatin, subfamily e, member 1 [Source:RGD Symbol;Acc:1304726]	12.0377	11.8685	12.4591	11.8062	12.4585	12.0166	12.1357	12.126	1.0008	1.00992
ENSRNOG00000027860	Ggnbp2	gametogenetin binding protein 2 [Source:RGD Symbol;Acc:1302978]	12.1308	12.1689	12.1573	12.1584	12.0083	11.3678	11.9183	12.1247	0.982977	1.04843
ENSRNOG00000043328	Chmp2a	charged multivesicular body protein 2A [Source:RGD Symbol;Acc:1305050]	12.4882	11.7766	12.5891	11.7967	11.9663	11.9666	11.8228	12.1234	0.975206	0.987986
ENSRNOG00000006646	Vopp1	VOPP1 WW domain binding protein [Source:RGD Symbol;Acc:1306494]	11.92	11.8068	13.0169	11.2809	12.5883	11.0248	11.663	12.1226	0.96209	1.05789
ENSRNOG00000019177	Psd2	pleckstrin and Sec7 domain containing 2 [Source:RGD Symbol;Acc:1311075]	13.0361	13.0551	10.9356	13.0231	10.562	12.0411	11.1774	12.1224	0.922049	0.928274
ENSRNOG00000002248	Fryl	FRY like transcription coactivator [Source:RGD Symbol;Acc:1311309]	11.8767	12.5952	11.5114	12.769	11.857	12.431	12.3539	12.1219	1.01914	0.9938
ENSRNOG00000048747	Cdk5rap3	CDK5 regulatory subunit associated protein 3 [Source:RGD Symbol;Acc:620002]	12.4971	12.0405	12.2871	12.1869	11.5966	12.3294	11.9269	12.1216	0.983938	0.967357
ENSRNOG00000020526	Mau2	MAU2 sister chromatid cohesion factor [Source:RGD Symbol;Acc:1308759]	11.8414	12.4302	12.0727	12.6104	11.6479	12.0934	12.0368	12.1205	0.99309	0.995316
ENSRNOG00000004072	Myo1c	myosin 1C [Source:RGD Symbol;Acc:620443]	10.8906	11.484	13.4046	11.5469	13.2751	13.0119	13.0969	12.1202	1.08058	1.00653
ENSRNOG00000004726	Mapkapk2	mitogen-activated protein kinase-activated protein kinase 2 [Source:RGD Symbol;Acc:631362]	12.1293	11.8226	12.3935	11.751	12.5033	12.5188	12.438	12.1199	1.02624	0.993543
ENSRNOG00000019181	Synpo	synaptopodin [Source:RGD Symbol;Acc:620668]	11.6334	12.3123	11.5727	12.1016	12.9781	13.2773	12.8339	12.1196	1.05894	0.966603
ENSRNOG00000009934	Emc3	ER membrane protein complex subunit 3 [Source:RGD Symbol;Acc:1311566]	12.1975	12.1452	12.0538	12.1889	11.9918	12.1808	12.0205	12.1154	0.992166	0.986845
ENSRNOG00000052469	Bmpr1a	bone morphogenetic protein receptor type 1A [Source:RGD Symbol;Acc:70989]	12.6116	12.7105	11.375	12.4589	11.4188	11.3811	11.6581	12.115	0.962289	1.02434
ENSRNOG00000034198	Tceal9	transcription elongation factor A like 9 [Source:RGD Symbol;Acc:1592975]	12.1415	11.49	13.187	11.1314	12.6247	11.1229	11.6586	12.1149	0.962337	1.04816
ENSRNOG00000005130	LOC103693780	2-oxoglutarate dehydrogenase, mitochondrial-like [Source:RGD Symbol;Acc:9122992]	11.8527	12.0964	12.1696	12.3685	12.0843	12.4383	12.3335	12.1143	1.0181	0.991575
ENSRNOG00000018170	Slc27a1	solute carrier family 27 member 1 [Source:RGD Symbol;Acc:620927]	12.4335	12.7594	11.31	12.9484	11.1188	12.5309	11.9714	12.114	0.98823	0.95535
ENSRNOG00000011560	Mtmr9	myotubularin related protein 9 [Source:RGD Symbol;Acc:628840]	12.1697	12.3155	11.8144	12.2076	12.0621	11.7048	11.9217	12.1139	0.984141	1.01854
ENSRNOG00000028493	Ppp1r15b	protein phosphatase 1, regulatory subunit 15B [Source:RGD Symbol;Acc:1307944]	12.0377	12.1246	12.1041	12.0875	12.2152	11.6415	12.0956	12.1138	0.998492	1.039
ENSRNOG00000004602	Rnf145	ring finger protein 145 [Source:RGD Symbol;Acc:1309561]	11.8895	12.4353	11.8807	12.2808	12.0772	12.0022	12.0796	12.1127	0.997271	1.00645
ENSRNOG00000009280	Mkrn1	makorin ring finger protein 1 [Source:RGD Symbol;Acc:1303251]	12.9538	12.3344	11.5855	12.5011	11.18	11.561	11.6818	12.111	0.96456	1.01045
ENSRNOG00000029698	Pim3	Pim-3 proto-oncogene, serine/threonine kinase [Source:RGD Symbol;Acc:620462]	12.1277	11.9773	11.7755	12.2576	12.4134	12.5627	12.4479	12.1103	1.02788	0.990864
ENSRNOG00000009882	Ppp3ca	protein phosphatase 3 catalytic subunit alpha [Source:RGD Symbol;Acc:3382]	12.4016	12.5079	11.1456	12.4534	12.0277	11.6746	11.9879	12.1072	0.990141	1.02683
ENSRNOG00000021084	AABR07006310.1	macrophage expressed 1 [Source:NCBI gene;Acc:64552]	12.2892	11.8195	12.0098	11.5197	12.8854	12.9405	13.1448	12.1047	1.08592	1.01578
ENSRNOG00000009620	Cybrd1	cytochrome b reductase 1 [Source:RGD Symbol;Acc:1305740]	12.5532	12.2493	12.0904	12.3243	11.3027	11.9278	11.5885	12.104	0.957414	0.971556
ENSRNOG00000001135	Wsb2	WD repeat and SOCS box-containing 2 [Source:RGD Symbol;Acc:1359599]	12.4086	12.0228	12.0513	11.9941	12.0414	12.4482	12.1313	12.1036	1.00228	0.974545
ENSRNOG00000006833	Rb1cc1	RB1-inducible coiled-coil 1 [Source:RGD Symbol;Acc:1309346]	12.0463	12.9365	11.355	12.6488	11.5289	10.8851	11.5294	12.1031	0.952597	1.05919
ENSRNOG00000008427	Necap2	NECAP endocytosis associated 2 [Source:RGD Symbol;Acc:735063]	12.141	11.9434	12.2725	12.0643	12.0917	12.3558	12.1967	12.1026	1.00777	0.987119
ENSRNOG00000006867	Etv1	ets variant 1 [Source:RGD Symbol;Acc:1312007]	12.4491	12.2601	11.5332	12.0305	12.2391	11.427	11.9065	12.1024	0.983817	1.04197
ENSRNOG00000017863	Zeb1	zinc finger E-box binding homeobox 1 [Source:RGD Symbol;Acc:3831]	11.9262	12.0414	11.8592	12.1508	12.5322	12.3743	12.4199	12.102	1.02627	1.00368
ENSRNOG00000058105	Hbb	hemoglobin subunit beta [Source:RGD Symbol;Acc:2783]	17.3542	9.70141	10.3442	12.9925	10.1118	10.6321	11.7941	12.1008	0.974648	1.10929
ENSRNOG00000046002	Micos13	mitochondrial contact site and cristae organizing system subunit 13 [Source:RGD Symbol;Acc:1588578]	12.6304	11.5274	12.3768	11.9398	12.0243	12.2916	11.8974	12.0997	0.983281	0.96793
ENSRNOG00000004697	Baalc	BAALC binder of MAP3K1 and KLF4 [Source:RGD Symbol;Acc:628703]	12.3865	12.5114	11.5488	12.1492	11.9024	12.1521	11.8644	12.0997	0.980559	0.976329
ENSRNOG00000019746	Paf1	PAF1 homolog, Paf1/RNA polymerase II complex component [Source:RGD Symbol;Acc:1306219]	12.2146	12.0907	12.4384	11.9182	11.8363	11.8698	11.8116	12.0997	0.976193	0.995097
ENSRNOG00000014215	Klf9	Kruppel-like factor 9 [Source:RGD Symbol;Acc:70934]	11.8313	12.4411	12.0933	12.7714	11.3567	12.2411	12.2374	12.0988	1.01146	0.999703
ENSRNOG00000013591	Tmem9b	TMEM9 domain family, member B [Source:RGD Symbol;Acc:1310775]	12.4465	12.3861	11.8235	12.5597	11.2751	11.7099	11.7157	12.0982	0.968389	1.0005
ENSRNOG00000002094	Atg3	autophagy related 3 [Source:RGD Symbol;Acc:708464]	12.581	12.0642	11.8938	11.8899	12.0575	11.4243	11.6978	12.0973	0.966981	1.02394
ENSRNOG00000009819	Vezf1	vascular endothelial zinc finger 1 [Source:RGD Symbol;Acc:1308058]	12.2345	12.4059	11.6691	12.2827	11.8868	11.5751	11.9159	12.0958	0.985123	1.02944
ENSRNOG00000059474	Mob1a	MOB kinase activator 1A [Source:RGD Symbol;Acc:1307014]	12.058	11.869	12.1526	11.8754	12.5204	11.9905	12.5085	12.0951	1.03418	1.0432
ENSRNOG00000051671	Herc1	HECT and RLD domain containing E3 ubiquitin protein ligase family member 1 [Source:RGD Symbol;Acc:1306366]	11.6616	12.504	12.1307	12.3979	11.7762	11.9584	12.0476	12.0941	0.996154	1.00746
ENSRNOG00000011927	Sdc3	syndecan 3 [Source:RGD Symbol;Acc:621486]	12.4954	12.3127	10.8524	12.1954	12.6131	12.6979	11.9352	12.0938	0.98689	0.939936
ENSRNOG00000014779	Pdcd4	programmed cell death 4 [Source:RGD Symbol;Acc:620816]	12.2556	12.1982	12.2858	11.9921	11.7312	11.2958	11.6682	12.0926	0.964903	1.03296
ENSRNOG00000019382	Zbtb47	zinc finger and BTB domain containing 47 [Source:RGD Symbol;Acc:1562434]	12.6697	12.3711	11.3722	12.8269	11.2181	12.5029	11.944	12.0916	0.987793	0.955292
ENSRNOG00000016532	Ino80c	INO80 complex subunit C [Source:RGD Symbol;Acc:1310199]	12.6977	12.2959	11.5766	11.9918	11.8909	11.2854	11.2896	12.0906	0.933753	1.00037
ENSRNOG00000020438	Prpf38b	pre-mRNA processing factor 38B [Source:RGD Symbol;Acc:1562940]	11.6452	12.1626	12.4237	11.8497	12.3714	11.3789	11.7313	12.0905	0.970285	1.03097
ENSRNOG00000026745	Acsl6	acyl-CoA synthetase long-chain family member 6 [Source:RGD Symbol;Acc:69403]	13.0686	13.2502	10.9373	12.8503	10.3409	11.6703	11.1129	12.0895	0.919219	0.952236
ENSRNOG00000007442	Ubl7	ubiquitin-like 7 [Source:RGD Symbol;Acc:1303055]	12.0009	11.6571	12.4615	11.9787	12.3485	13.0314	12.8878	12.0893	1.06605	0.988984
ENSRNOG00000025679	Stk40	serine/threonine kinase 40 [Source:RGD Symbol;Acc:727884]	12.1144	12.1978	11.9415	12.2286	11.961	12.375	12.0648	12.0887	0.998027	0.974935
ENSRNOG00000046799	Phb	prohibitin [Source:RGD Symbol;Acc:3322]	12.3469	11.8145	12.6947	11.5454	12.0358	11.8047	11.7897	12.0875	0.975367	0.998732
ENSRNOG00000008831	Hcn2	hyperpolarization activated cyclic nucleotide gated potassium and sodium channel 2 [Source:RGD Symbol;Acc:620689]	12.5196	12.5781	11.6679	13.0178	10.6529	13.2941	12.575	12.0872	1.04035	0.945908
ENSRNOG00000000532	Cmtr1	cap methyltransferase 1 [Source:RGD Symbol;Acc:1307801]	11.8802	12.1761	12.171	12.0989	12.1045	12.1975	12.3056	12.0862	1.01815	1.00886
ENSRNOG00000015480	Prkcz	protein kinase C, zeta [Source:RGD Symbol;Acc:3399]	12.8188	12.3498	11.8257	12.6015	10.8342	12.0403	11.7395	12.086	0.971327	0.975015
ENSRNOG00000017195	Ctr9	CTR9 homolog, Paf1/RNA polymerase II complex component [Source:RGD Symbol;Acc:1311097]	12.1216	12.29	11.7962	12.1487	12.0734	11.8456	12.1007	12.086	1.00122	1.02154
ENSRNOG00000000437	Agpat1	1-acylglycerol-3-phosphate O-acyltransferase 1 [Source:RGD Symbol;Acc:1303287]	12.1586	12.0508	11.9542	12.2618	11.9997	12.7356	12.2275	12.085	1.01179	0.960105
ENSRNOG00000024125	Slain1	SLAIN motif family, member 1 [Source:RGD Symbol;Acc:1308626]	13.4818	12.8147	10.7751	12.8035	10.5493	11.5826	11.473	12.0849	0.949367	0.99054
ENSRNOG00000024907	Tnrc6b	trinucleotide repeat containing adaptor 6B [Source:RGD Symbol;Acc:621428]	11.7872	12.4225	11.6334	12.5885	11.9922	11.9365	12.1341	12.0848	1.00408	1.01655
ENSRNOG00000014078	Ndufb8	NADH:ubiquinone oxidoreductase subunit B8 [Source:RGD Symbol;Acc:1309129]	12.8335	11.7199	12.2501	12.2256	11.394	12.2047	11.9666	12.0846	0.990234	0.980492
ENSRNOG00000007916	Ptk2	protein tyrosine kinase 2 [Source:RGD Symbol;Acc:3443]	11.9828	12.2262	12.1663	11.9162	12.1315	11.7971	11.85	12.0846	0.980585	1.00448
ENSRNOG00000018102	Coa5	cytochrome C oxidase assembly factor 5 [Source:RGD Symbol;Acc:1565095]	12.3718	12.0593	12.3906	11.8525	11.7412	10.914	11.5966	12.0831	0.959736	1.06254
ENSRNOG00000021103	Nrxn2	neurexin 2 [Source:RGD Symbol;Acc:620211]	12.8815	12.5351	10.8394	12.9862	11.1687	12.4943	12.0106	12.0822	0.994078	0.961287
ENSRNOG00000027654	Appbp2	amyloid beta precursor protein binding protein 2 [Source:RGD Symbol;Acc:1306488]	12.2277	12.0265	11.897	12.0199	12.2391	11.3387	12.035	12.082	0.996111	1.06142
ENSRNOG00000042037	Smim7	small integral membrane protein 7 [Source:RGD Symbol;Acc:1588793]	12.4038	12.1651	12.6658	11.2288	11.9418	11.6201	11.2799	12.0811	0.933684	0.970723
ENSRNOG00000020130	Arhgef1	Rho guanine nucleotide exchange factor 1 [Source:RGD Symbol;Acc:620951]	11.7433	11.9679	12.3251	12.6151	11.7481	12.5689	12.5161	12.0799	1.03611	0.995797
ENSRNOG00000009980	Plpp1	phospholipid phosphatase 1 [Source:RGD Symbol;Acc:621832]	11.8223	11.9036	12.1075	11.5913	12.9745	12.6491	12.5324	12.0798	1.03747	0.990781
ENSRNOG00000022054	Paqr7	progestin and adipoQ receptor family member 7 [Source:RGD Symbol;Acc:1563621]	12.6273	12.7921	11.6862	12.7205	10.5728	12.1154	11.4263	12.0798	0.945906	0.943122
ENSRNOG00000011905	Atp6v1e1	ATPase H+ transporting V1 subunit E1 [Source:RGD Symbol;Acc:735157]	12.2939	11.9215	12.4751	11.8571	11.8509	11.4009	11.7382	12.0797	0.971733	1.02959
ENSRNOG00000007948	Nf2	neurofibromin 2 [Source:RGD Symbol;Acc:3169]	12.1236	11.9065	12.108	12.0736	12.1823	12.2421	12.0063	12.0788	0.993998	0.980738
ENSRNOG00000007738	Hm13	histocompatibility minor 13 [Source:RGD Symbol;Acc:1308946]	11.9165	11.7884	12.5505	11.9732	12.1621	12.5795	12.2822	12.0781	1.01689	0.976363
ENSRNOG00000055277	Pole3	DNA polymerase epsilon 3, accessory subunit [Source:RGD Symbol;Acc:1359475]	12.7148	11.9805	12.1846	11.3079	12.1965	11.2031	11.1289	12.0769	0.921504	0.993374
ENSRNOG00000015434	Midn	midnolin [Source:RGD Symbol;Acc:1309629]	11.7774	11.9491	12.0657	12.0106	12.5733	12.8304	12.7021	12.0752	1.05191	0.989998
ENSRNOG00000010353	Dnajb6	DnaJ heat shock protein family (Hsp40) member B6 [Source:RGD Symbol;Acc:1308207]	12.3736	12.011	11.9447	11.8525	12.1898	11.4178	11.6749	12.0743	0.966917	1.02252
ENSRNOG00000000622	Hint1	histidine triad nucleotide binding protein 1 [Source:RGD Symbol;Acc:1593411]	12.6076	11.5174	12.3126	11.6398	12.2897	12.1643	11.7846	12.0734	0.976079	0.96879
ENSRNOG00000021057	Osbp	oxysterol binding protein [Source:RGD Symbol;Acc:1308069]	12.0937	12.1414	12.2059	11.9579	11.9623	11.6113	11.958	12.0722	0.990536	1.02986
ENSRNOG00000021027	Dbp	D-box binding PAR bZIP transcription factor [Source:RGD Symbol;Acc:2491]	12.4366	12.9249	11.3955	14.0644	9.53864	13.1855	12.9787	12.072	1.07511	0.984315
ENSRNOG00000018149	Smarca5	SWI/SNF related, matrix associated, actin dependent regulator of chromatin, subfamily a, member 5 [Source:RGD Symbol;Acc:1308832]	11.8199	12.0629	12.1715	11.4822	12.8116	10.9603	11.7278	12.0696	0.971677	1.07002
ENSRNOG00000002121	Lrrc8d	leucine rich repeat containing 8 VRAC subunit D [Source:RGD Symbol;Acc:1309601]	12.285	12.5794	11.2879	12.0894	12.1037	12.2312	12.0102	12.0691	0.99512	0.981936
ENSRNOG00000003172	Serpinf1	serpin family F member 1 [Source:RGD Symbol;Acc:631369]	11.839	11.7636	12.5316	12.6269	11.581	13.16	12.8283	12.0684	1.06296	0.97479
ENSRNOG00000019895	Nedd8	neural precursor cell expressed, developmentally down-regulated 8 [Source:RGD Symbol;Acc:3158]	12.492	11.5578	12.3864	11.6579	12.2475	11.7137	11.8111	12.0683	0.978688	1.00832
ENSRNOG00000012457	Cyc1	cytochrome c-1 [Source:RGD Symbol;Acc:1306597]	12.1252	11.7797	12.4929	11.7406	12.2027	12.3057	11.9655	12.0682	0.991487	0.972357
ENSRNOG00000012055	Man2a2	mannosidase, alpha, class 2A, member 2 [Source:RGD Symbol;Acc:1310238]	11.7352	12.5519	11.3122	12.6366	12.1025	13.1106	12.5719	12.0677	1.04179	0.958915
ENSRNOG00000045791	Eif4a3	eukaryotic translation initiation factor 4A3 [Source:RGD Symbol;Acc:1591139]	12.3569	12.0219	11.9595	11.901	12.088	12.0434	11.9783	12.0655	0.992772	0.994587
ENSRNOG00000015780	Rcn2	reticulocalbin 2 [Source:RGD Symbol;Acc:3548]	11.9905	12.0766	12.1036	12.1037	12.0524	11.6299	11.7523	12.0654	0.974056	1.01053
ENSRNOG00000032058	Pogk	pogo transposable element derived with KRAB domain [Source:RGD Symbol;Acc:1308951]	12.4534	12.1828	11.7563	12.2379	11.6948	11.5866	11.7001	12.065	0.969752	1.0098
ENSRNOG00000012985	Pfdn5	prefoldin subunit 5 [Source:RGD Symbol;Acc:1311436]	12.8202	11.7894	12.3935	11.1535	12.1669	11.1417	10.9783	12.0647	0.909948	0.98533
ENSRNOG00000012738	Eif3m	eukaryotic translation initiation factor 3, subunit M [Source:RGD Symbol;Acc:1565840]	12.5046	11.909	11.8894	11.8194	12.1945	11.7192	11.9229	12.0634	0.988353	1.01738
ENSRNOG00000020360	Clcc1	chloride channel CLIC-like 1 [Source:RGD Symbol;Acc:708359]	12.2728	12.3174	11.9516	12.0552	11.7171	11.2597	11.5252	12.0628	0.955435	1.02358
ENSRNOG00000014436	Ppip5k1	diphosphoinositol pentakisphosphate kinase 1 [Source:RGD Symbol;Acc:1311552]	11.8586	12.0947	12.4081	11.9048	12.0469	11.5534	11.846	12.0626	0.982041	1.02532
ENSRNOG00000005927	Cpsf6	cleavage and polyadenylation specific factor 6 [Source:RGD Symbol;Acc:1304640]	11.7737	12.1499	11.983	12.0218	12.3828	10.7288	11.8149	12.0622	0.979498	1.10124
ENSRNOG00000027088	Ube2k	ubiquitin-conjugating enzyme E2K [Source:RGD Symbol;Acc:1311626]	12.0436	11.9358	12.2964	11.7691	12.2585	11.3211	11.643	12.0607	0.965371	1.02844
ENSRNOG00000019688	Diaph1	diaphanous-related formin 1 [Source:RGD Symbol;Acc:1310707]	11.0869	11.6024	13.4293	11.5091	12.6668	12.0403	12.5115	12.0589	1.03753	1.03913
ENSRNOG00000053203	Mical3	microtubule associated monooxygenase, calponin and LIM domain containing 3 [Source:RGD Symbol;Acc:1359504]	11.6701	12.4103	11.7227	12.4742	12.0165	12.4999	12.1232	12.0588	1.00534	0.969865
ENSRNOG00000002433	G3bp2	G3BP stress granule assembly factor 2 [Source:RGD Symbol;Acc:1309571]	12.351	12.0819	12.0362	11.8162	12.004	11.4739	11.6415	12.0579	0.965465	1.0146
ENSRNOG00000015085	Dmpk	DM1 protein kinase [Source:RGD Symbol;Acc:1309825]	11.7105	12.2461	12.4327	12.6362	11.2624	12.1082	11.5305	12.0576	0.956287	0.952286
ENSRNOG00000018107	Zfand5	zinc finger AN1-type containing 5 [Source:RGD Symbol;Acc:1310776]	12.277	12.0749	11.6673	12.0552	12.2121	11.2128	11.7931	12.0573	0.978088	1.05176
ENSRNOG00000058050	Mtfr2	mitochondrial fission regulator 2 [Source:RGD Symbol;Acc:6494892]	11.5537	12.0454	12.2375	11.9135	12.5293	11.771	12.3503	12.0559	1.02442	1.04921
ENSRNOG00000014154	Ilf2	interleukin enhancer binding factor 2 [Source:RGD Symbol;Acc:1305734]	12.1652	12.045	12.2461	11.6582	12.1637	11.3471	11.4475	12.0556	0.949556	1.00885
ENSRNOG00000010447	Tmod2	tropomodulin 2 [Source:RGD Symbol;Acc:61948]	12.6187	12.0369	12.0899	12.1238	11.407	11.9641	11.8488	12.0552	0.982874	0.990359
ENSRNOG00000002262	Enoph1	enolase-phosphatase 1 [Source:RGD Symbol;Acc:1309016]	12.9607	12.3763	11.4025	12.4707	11.0647	11.7917	11.6207	12.055	0.963976	0.985496
ENSRNOG00000043348	LOC103692785	60S ribosomal protein L39 [Source:RGD Symbol;Acc:9201561]	12.6712	11.3126	12.819	10.5886	12.8835	10.6474	10.8716	12.055	0.901838	1.02106
ENSRNOG00000014479	Cttnbp2nl	CTTNBP2 N-terminal like [Source:RGD Symbol;Acc:1310822]	11.8157	11.8412	11.8581	11.5605	13.1933	12.2826	12.3879	12.0537	1.02772	1.00857
ENSRNOG00000014624	Selenok	selenoprotein K [Source:RGD Symbol;Acc:1303129]	12.931	11.9986	12.4599	10.5072	12.37	9.72697	9.99888	12.0533	0.829554	1.02795
ENSRNOG00000012204	LOC100294508	dyslexia susceptibility 2-like [Source:RGD Symbol;Acc:2306719]	12.0004	12.1558	11.9282	12.3436	11.8363	12.4801	12.1965	12.0529	1.01192	0.977274
ENSRNOG00000015236	Mybbp1a	MYB binding protein 1a [Source:RGD Symbol;Acc:62062]	11.8843	12.0441	11.9731	11.957	12.4047	12.2868	12.2544	12.0526	1.01674	0.997361
ENSRNOG00000022860	Swi5	SWI5 homologous recombination repair protein [Source:RGD Symbol;Acc:1559966]	12.47	11.6664	12.2429	11.7361	12.1448	12.0138	11.9591	12.0521	0.992286	0.995446
ENSRNOG00000014806	Pnkd	PNKD metallo-beta-lactamase domain containing [Source:RGD Symbol;Acc:2300155]	12.4296	12.0192	12.3973	12.3431	11.057	12.3019	11.9036	12.0492	0.987912	0.967622
ENSRNOG00000014107	Omg	oligodendrocyte-myelin glycoprotein [Source:RGD Symbol;Acc:1359125]	13.5325	12.6168	10.6205	12.9209	10.5548	11.121	11.3872	12.0491	0.945063	1.02393
ENSRNOG00000059961	Rapgef3	Rap guanine nucleotide exchange factor 3 [Source:RGD Symbol;Acc:621869]	12.0425	12.7177	12	12.8316	10.646	12.391	11.3581	12.0476	0.942771	0.916639
ENSRNOG00000007356	Chmp3	charged multivesicular body protein 3 [Source:RGD Symbol;Acc:708556]	12.2161	11.8114	12.5424	11.5878	12.0743	11.4118	11.7125	12.0464	0.972281	1.02635
ENSRNOG00000024022	Ndfip2	Nedd4 family interacting protein 2 [Source:RGD Symbol;Acc:1309716]	12.534	11.9963	11.5855	12.1275	11.9883	11.3706	11.4948	12.0463	0.954216	1.01092
ENSRNOG00000010153	Raf1	Raf-1 proto-oncogene, serine/threonine kinase [Source:RGD Symbol;Acc:3531]	12.0091	12.1186	12.1752	12.0369	11.8836	12.0431	12.0425	12.0447	0.999817	0.999953
ENSRNOG00000049385	Adamtsl4	ADAMTS-like 4 [Source:RGD Symbol;Acc:1561012]	11.3832	12.4592	12.4319	12.7516	11.1939	12.3036	11.9791	12.044	0.994617	0.973627
ENSRNOG00000018181	Stk25	serine/threonine kinase 25 [Source:RGD Symbol;Acc:727809]	12.1712	12.0114	12.0493	12.1471	11.8297	12.266	12.0667	12.0417	1.00207	0.983753
ENSRNOG00000000583	Cdk19	cyclin-dependent kinase 19 [Source:RGD Symbol;Acc:1305435]	12.2136	12.3699	11.3471	12.1336	12.1416	11.995	12.1171	12.0412	1.0063	1.01018
ENSRNOG00000027360	Srsf7	serine and arginine rich splicing factor 7 [Source:RGD Symbol;Acc:1307425]	11.9639	12.0105	11.7922	11.7151	12.72	11.4681	11.7919	12.0403	0.979365	1.02823
ENSRNOG00000012804	C1qc	complement C1q C chain [Source:RGD Symbol;Acc:1306828]	11.7314	10.9279	13.4027	11.2059	12.9297	13.3845	13.3688	12.0395	1.11041	0.998829
ENSRNOG00000057881	Sppl2b	signal peptide peptidase-like 2B [Source:RGD Symbol;Acc:1308556]	11.5091	11.7688	12.082	11.9861	12.8504	13.1552	12.8212	12.0393	1.06495	0.974614
ENSRNOG00000015153	Ints3	integrator complex subunit 3 [Source:RGD Symbol;Acc:1304593]	12.0717	12.2155	11.9611	11.9743	11.9707	12.007	11.9431	12.0387	0.992059	0.994676
ENSRNOG00000018975	Atg9a	autophagy related 9A [Source:RGD Symbol;Acc:1310450]	11.9689	12.1371	12.0707	12.4601	11.5554	12.3822	12.0087	12.0384	0.99753	0.969835
ENSRNOG00000010131	Rin2	Ras and Rab interactor 2 [Source:RGD Symbol;Acc:1305873]	12.2141	12.0713	12.1374	11.9066	11.8603	11.6172	11.9983	12.0379	0.996707	1.03281
ENSRNOG00000002271	Slain2	SLAIN motif family, member 2 [Source:RGD Symbol;Acc:1311593]	12.1236	11.7807	11.9426	11.9981	12.3369	11.8771	12.0579	12.0364	1.00179	1.01522
ENSRNOG00000050401	Vbp1	VHL binding protein 1 [Source:RGD Symbol;Acc:1590535]	12.5442	11.7236	12.1621	12.2492	11.4999	12.4014	11.8434	12.0358	0.984015	0.955001
ENSRNOG00000008178	Nxn	nucleoredoxin [Source:RGD Symbol;Acc:1310489]	12.1185	11.966	13.0003	11.6572	11.4322	12.1432	11.6469	12.0349	0.967766	0.959134
ENSRNOG00000023109	Icoslg	inducible T-cell co-stimulator ligand [Source:RGD Symbol;Acc:1562791]	12.7432	12.8807	10.6758	12.6771	11.1912	12.2861	11.7077	12.0336	0.972917	0.952922
ENSRNOG00000016411	Rps12	ribosomal protein S12 [Source:RGD Symbol;Acc:62024]	12.7582	11.1342	12.1994	12.0807	11.9905	12.444	12.0507	12.0326	1.00151	0.968394
[truncated: 20,221 more rows]
