# Supplementary material for: Approaches to Potentiated Neuroprotective Treatment in the Rodent Model of Ischemic Optic Neuropathy
Source: Cells. 2021 Jun 9;10(6):1440. doi: 10.3390/cells10061440 (PMC8228425; doi:10.3390/cells10061440)
Supplement: Supplementary file 1 [file cells-10-01440-s001.zip › Supplementary Table 2-Inflammatory genes.xlsx]

## Sheet: Sheet1
ID	Symbol	Gene Name	ONH-N1	ONH-N2	ONH-N3	ONH-N4	ONH-N5	ONH-PGJ2	Mean ONH	ONH-Vehicle	Vehicle/Naïve	Vehicle/PGJ2	Mean Ret-Sham	Mean Ret-Ische
		INTERLEUKINS
ENSRNOG00000010278	Il6	interleukin 6 [Source:RGD Symbol;Acc:2901]	3.66247	4.85294	3.66247	4.37461	6.01387	6.36064	4.51327	7.49741	1.66119	1.17872	0	4.40138	*** much more increase in ONH
ENSRNOG00000019170	Il27	interleukin 27 [Source:RGD Symbol;Acc:1561420]	4.77202	5.04621	3.66247	4.92983	3.66247	5.12828	4.4146	5.7226	1.29629	1.11589	0	0
ENSRNOG00000004470	Il24	interleukin 24 [Source:RGD Symbol;Acc:621484]	3.66247	3.66247	3.66247	3.66247	3.66247	3.66247	3.66247	4.69557	1.28208	1.28208	0	0
ENSRNOG00000004647	Il10	interleukin 10 [Source:RGD Symbol;Acc:2886]	3.66247	3.66247	3.66247	3.66247	3.66247	3.66247	3.66247	4.4883	1.22548	1.22548	0	0
ENSRNOG00000026786	Il3	interleukin 3 [Source:RGD Symbol;Acc:2897]	3.66247	3.66247	3.66247	3.66247	3.66247	3.66247	3.66247	4.4883	1.22548	1.22548	0	0				activates macrophages and neutrophils
ENSRNOG00000004649	Il1b	interleukin 1 beta [Source:RGD Symbol;Acc:2891]	6.35398	5.67498	5.79262	5.62387	7.04861	6.55232	6.09881	7.43155	1.21852	1.13419	0.761532	370.691	*** much more increase in retina			induces PTGS2/COX2 prostaglandin synthesis,
ENSRNOG00000017386	Il11	interleukin 11 [Source:RGD Symbol;Acc:621475]	5.52316	5.73014	7.38336	5.08902	10.4592	7.48443	6.83699	8.26344	1.20864	1.10408	1.12887	25.528	Similar responses
ENSRNOG00000004380	Il12b	interleukin 12B [Source:RGD Symbol;Acc:628704]	3.66247	3.66247	3.66247	3.66247	4.83277	4.67112	3.89653	4.60598	1.18207	0.986055	0	0.440138
ENSRNOG00000012131	Il9	interleukin 9 [Source:RGD Symbol;Acc:620049]	3.66247	3.66247	3.66247	3.66247	3.66247	3.66247	3.66247	4.30553	1.17558	1.17558	0	0.406537
ENSRNOG00000025571	Il19	interleukin 19 [Source:RGD Symbol;Acc:1583546]	3.66247	3.66247	3.66247	3.66247	3.66247	3.66247	3.66247	4.30553	1.17558	1.17558	0	0
ENSRNOG00000019695	Il17b	interleukin 17B [Source:RGD Symbol;Acc:620614]	4.91547	4.71499	3.66247	4.69013	3.66247	4.99213	4.32911	5.02226	1.16011	1.00604	0	0
ENSRNOG00000017376	Il21	interleukin 21 [Source:RGD Symbol;Acc:1307384]	5.11673	5.78136	3.66247	5.67881	3.66247	5.12828	4.78037	5.53536	1.15794	1.07938	0	0
ENSRNOG00000020148	Il4i1	interleukin 4 induced 1 [Source:RGD Symbol;Acc:1304831]	6.33931	6.41319	6.38048	6.49846	6.57653	7.18689	6.44159	7.41287	1.15078	1.03144	0	0
ENSRNOG00000004633	Il20	interleukin 20 [Source:RGD Symbol;Acc:1583578]	3.66247	4.50516	3.66247	3.66247	3.66247	4.46702	3.83101	4.30553	1.12386	0.963849	0	0
ENSRNOG00000007002	Lif	LIF, interleukin 6 family cytokine [Source:RGD Symbol;Acc:620865]	7.14402	7.01654	8.29503	7.1579	11.9957	8.70924	8.32184	8.97556	1.07855	1.03058	0	0
ENSRNOG00000011680	Il16	interleukin 16 [Source:RGD Symbol;Acc:1583872]	8.14056	8.25986	8.23398	8.38885	8.52036	8.87457	8.30872	8.89452	1.0705	1.00225	0.106978	2.67096	***
ENSRNOG00000009468	Il12a	interleukin 12A [Source:RGD Symbol;Acc:620562]	6.59705	6.03185	3.66247	6.45863	5.84082	6.59495	5.71817	6.06209	1.06015	0.919202	0.733563	0.262454
ENSRNOG00000011153	Il17ra	interleukin 17 receptor A [Source:RGD Symbol;Acc:1306559]	11.1631	11.2459	12.0377	11.0586	12.5132	12.2895	11.6037	12.2587	1.05645	0.997492	3.64919	31.1717
ENSRNOG00000020150	Il18bp	interleukin 18 binding protein [Source:RGD Symbol;Acc:620042]	7.85754	8.21988	8.73992	8.3246	7.83525	8.32715	8.19544	8.63883	1.0541	1.03743	5.62031	13.0517	*** similar responses
ENSRNOG00000004575	Il1a	interleukin 1 alpha [Source:RGD Symbol;Acc:2890]	6.10348	5.7562	3.66247	5.42541	5.84082	5.81564	5.35768	5.58335	1.04212	0.960058	0.641868	50.1058	*** much more increase in retina
ENSRNOG00000028638	Il10rb	interleukin 10 receptor subunit beta [Source:RGD Symbol;Acc:1560373]	9.61915	9.74775	9.67639	9.51878	10.2597	9.97915	9.76436	10.069	1.0312	1.00901	5.76359	16.6921
ENSRNOG00000022741	Ilf3	interleukin enhancer binding factor 3 [Source:RGD Symbol;Acc:619734]	11.5013	11.5956	11.3507	11.8087	11.9931	12.1532	11.6499	11.9397	1.02488	0.982434	102.943	73.1443	*** no change in ONH, decrease in Retina
ENSRNOG00000011668	Nfil3	nuclear factor, interleukin 3 regulated [Source:RGD Symbol;Acc:620972]	8.98903	8.31977	9.51063	8.38885	10.463	9.27451	9.13426	9.24443	1.01206	0.996757	5.31535	11.8475
ENSRNOG00000011973	Il7	interleukin 7 [Source:RGD Symbol;Acc:2904]	4.91547	5.04621	6.00484	4.86306	6.54852	5.12828	5.47562	5.50131	1.00469	1.07274	0	0
ENSRNOG00000017602	Il34	interleukin 34 [Source:RGD Symbol;Acc:1586038]	10.6923	10.6481	12.5394	11.029	11.1513	11.2122	11.212	11.2412	1.00261	1.00259	40.2401	36.7173
ENSRNOG00000003439	Il15	interleukin 15 [Source:RGD Symbol;Acc:2887]	7.39824	7.64225	7.23397	7.53415	7.9749	7.28504	7.5567	7.54988	0.999098	1.03635	0.236817	0.135512	***
ENSRNOG00000009848	Il18	interleukin 18 [Source:RGD Symbol;Acc:2889]	9.07184	8.70344	9.08917	8.68899	9.32995	8.44629	8.97668	8.94051	0.995971	1.05851	0.347194	4.72005
ENSRNOG00000013963	Il6st	interleukin 6 signal transducer [Source:RGD Symbol;Acc:2903]	13.4975	13.7295	12.9581	13.5034	13.3903	13.5731	13.4158	13.3587	0.99575	0.984208	403.794	405.486	***
ENSRNOG00000043323	Il36b	interleukin 36, beta [Source:RGD Symbol;Acc:1307847]	5.38041	4.71499	6.69633	4.56582	5.16218	4.90761	5.30394	5.27176	0.993932	1.0742	0	0
ENSRNOG00000016804	Il25	interleukin 25 [Source:RGD Symbol;Acc:1561632]	5.90647	5.93714	3.66247	5.77733	5.72428	5.57307	5.40154	5.27176	0.975973	0.945934	0	0
ENSRNOG00000018706	Il15ra	interleukin 15 receptor subunit alpha [Source:RGD Symbol;Acc:1305149]	6.59705	6.61992	6.75307	6.47209	6.78464	6.40215	6.64535	6.4828	0.975538	1.0126	0	0
ENSRNOG00000016456	Il33	interleukin 33 [Source:RGD Symbol;Acc:1311155]	10.225	9.26246	9.59867	8.84228	11.1358	9.37781	9.81284	9.55388	0.97361	1.01878	156.951	190.992
ENSRNOG00000003254	Il23a	interleukin 23 subunit alpha [Source:RGD Symbol;Acc:620873]	6.45073	6.36601	6.11997	6.39564	6.73031	6.11838	6.41253	6.15388	0.959665	1.0058	1.28242	3.34261
ENSRNOG00000014154	Ilf2	interleukin enhancer binding factor 2 [Source:RGD Symbol;Acc:1305734]	12.1652	12.045	12.2461	11.6582	12.1637	11.3471	12.0556	11.4475	0.949556	1.00885	134.77	101.32	***
ENSRNOG00000005800	Il1f10	interleukin 1 family member 10 [Source:RGD Symbol;Acc:1305635]	3.66247	3.66247	3.66247	4.69013	3.66247	3.66247	3.86801	3.66247	0.946864	1	0	0
ENSRNOG00000051120	Il17d	interleukin 17D [Source:RGD Symbol;Acc:1595926]	8.67727	8.62196	8.87571	8.63873	7.79852	8.40248	8.52244	7.99954	0.938644	0.952045	0	0
ENSRNOG00000013007	Il17c	interleukin 17C [Source:RGD Symbol;Acc:1582798]	3.66247	3.66247	3.66247	4.86306	3.66247	3.66247	3.90259	3.66247	0.938472	1	0	0
ENSRNOG00000008111	Il5	interleukin 5 [Source:RGD Symbol;Acc:2900]	4.91547	3.66247	3.66247	3.66247	3.66247	3.66247	3.91307	3.66247	0.935958	1	0	0.54205
		CHEMOKINES
ENSRNOG00000016278	Ccl17	C-C motif chemokine ligand 17 [Source:RGD Symbol;Acc:619924]	3.66247	3.66247	3.66247	4.7851	5.99643	5.47966	4.35379	6.34187	1.45663	1.15735	0	0.58685
ENSRNOG00000028548	Ccl9	chemokine (C-C motif) ligand 9 [Source:RGD Symbol;Acc:1310563]	3.66247	4.50516	3.66247	4.69013	5.72428	4.80497	4.4489	6.24965	1.40476	1.30066	0.226642	0.58685
ENSRNOG00000022298	Cxcl11	C-X-C motif chemokine ligand 11 [Source:RGD Symbol;Acc:727827]	4.55453	5.2457	3.66247	6.44499	6.62156	6.85985	5.30585	7.10257	1.33863	1.03538	1.17676	4.84968	Eotaxin (eosinophil accumulation) much more in ONH than retina
ENSRNOG00000028043	Cxcl3	chemokine (C-X-C motif) ligand 3 [Source:RGD Symbol;Acc:621812]	3.66247	3.66247	3.66247	3.66247	6.09578	5.32898	4.14913	5.50131	1.32589	1.03234	0	1.76055
ENSRNOG00000016535	Ccl22	C-C motif chemokine ligand 22 [Source:RGD Symbol;Acc:619933]	4.91547	4.50516	3.66247	3.66247	6.03093	5.06457	4.5553	5.94922	1.306	1.17468	0	0.440138
ENSRNOG00000022256	Cxcl10	C-X-C motif chemokine ligand 10 [Source:RGD Symbol;Acc:620209]	6.91014	6.74324	7.41151	7.34027	8.74746	7.72673	7.43052	9.62249	1.29499	1.24535	2.30759	6.96402
ENSRNOG00000011205	Ccl3	C-C motif chemokine ligand 3 [Source:RGD Symbol;Acc:3647]	6.10348	5.47653	3.66247	5.72976	7.46226	6.85985	5.6869	7.36272	1.29468	1.07331	0.226642	113.333	***** much more response in retina
ENSRNOG00000011406	Ccl4	C-C motif chemokine ligand 4 [Source:RGD Symbol;Acc:620441]	5.11673	5.18679	3.66247	5.21148	7.0425	6.41225	5.24399	6.75924	1.28895	1.05411	0	7.18892
ENSRNOG00000007335	Ccl11	C-C motif chemokine ligand 11 [Source:RGD Symbol;Acc:3644]	5.97773	5.99532	5.2355	6.27199	8.79818	7.15605	6.45574	8.03063	1.24395	1.12222	0.983153	0.135512
ENSRNOG00000034290	Ccl21	C-C motif chemokine ligand 21 [Source:RGD Symbol;Acc:1311996]	3.66247	3.66247	3.66247	3.66247	5.9786	4.90761	4.1257	5.06042	1.22656	1.03114	0.641868	0
ENSRNOG00000026759	Ccr8	C-C motif chemokine receptor 8 [Source:RGD Symbol;Acc:1304893]	3.66247	3.66247	3.66247	3.66247	3.66247	3.66247	3.66247	4.4883	1.22548	1.22548
ENSRNOG00000037814	Cxcl17	C-X-C motif chemokine ligand 17 [Source:RGD Symbol;Acc:1304717]	6.19527	5.80569	3.66247	5.83632	5.92253	6.27156	5.48446	6.66235	1.21477	1.06231	0.702922	0.686459
ENSRNOG00000002843	Cxcl6	C-X-C motif chemokine ligand 6 [Source:RGD Symbol;Acc:708540]	5.26306	4.95893	6.17198	5.39903	6.61271	5.8938	5.68114	6.80838	1.19842	1.15518	0	6.45535
ENSRNOG00000000239	Ccl7	C-C motif chemokine ligand 7 [Source:RGD Symbol;Acc:1359152]	6.10348	5.29929	7.40593	5.17358	8.71593	6.92987	6.53964	7.78204	1.18998	1.12297	0.427912	621.864	***** much more response in retina
ENSRNOG00000006620	Xcr1	X-C motif chemokine receptor 1 [Source:RGD Symbol;Acc:1311480]	4.55453	5.12102	3.66247	5.58464	6.11121	5.2848	5.00677	5.93033	1.18446	1.12215
ENSRNOG00000002964	Xcl1	X-C motif chemokine ligand 1 [Source:RGD Symbol;Acc:620452]	3.66247	3.66247	3.66247	4.56582	3.66247	4.67112	3.84314	4.4883	1.16787	0.960862
ENSRNOG00000015992	Ccl20	C-C motif chemokine ligand 20 [Source:RGD Symbol;Acc:3646]	3.66247	3.66247	3.66247	3.66247	6.06401	4.90761	4.14278	4.8317	1.16629	0.984533	0.106978	43.5613
ENSRNOG00000002792	Cxcl2	C-X-C motif chemokine ligand 2 [Source:RGD Symbol;Acc:70069]	5.38041	5.34857	3.66247	4.69013	6.71428	5.83595	5.15917	6.01198	1.1653	1.03016	4.40896	408.591	***** much more response in retina
ENSRNOG00000022242	Cxcl9	C-X-C motif chemokine ligand 9 [Source:RGD Symbol;Acc:628798]	5.64017	5.39421	3.66247	6.01284	5.74912	6.07528	5.29176	6.07014	1.14709	0.999154	0.351461	0
ENSRNOG00000031162	Ccl24	C-C motif chemokine ligand 24 [Source:RGD Symbol;Acc:1310245]	6.72505	6.37803	6.89992	6.51138	7.96817	6.45161	6.89651	7.86946	1.14108	1.21977	1.24787	164.22	***** much more response in retina
ENSRNOG00000024899	Cxcl13	C-X-C motif chemokine ligand 13 [Source:RGD Symbol;Acc:1564256]	5.56447	5.47653	8.21319	6.13802	7.52046	6.27156	6.58254	7.47727	1.13592	1.19225	1.73999	44.7279
ENSRNOG00000007159	Ccl2	C-C motif chemokine ligand 2 [Source:RGD Symbol;Acc:3645]	6.53867	6.19329	10.2393	6.21205	11.222	8.5102	8.08105	9.10804	1.12709	1.07025	0.106978	43.5613
ENSRNOG00000029768	Ccl12	chemokine (C-C motif) ligand 12 [Source:RGD Symbol;Acc:1309255]	5.32453	4.50516	6.40672	4.98857	6.87216	6.18557	5.61943	6.31818	1.12435	1.02144	0	0
ENSRNOG00000059640	Ccl28	C-C motif chemokine ligand 28 [Source:RGD Symbol;Acc:619937]	4.55453	3.66247	3.66247	3.66247	3.66247	3.66247	3.84088	4.30553	1.12097	1.17558	0	0
ENSRNOG00000002802	Cxcl1	C-X-C motif chemokine ligand 1 [Source:RGD Symbol;Acc:619869]	5.32453	5.43672	6.57287	5.34265	7.33875	6.47071	6.0031	6.70378	1.11672	1.03602	1.95483	817.064	***** much more response in retina
ENSRNOG00000026647	Cxcl16	C-X-C motif chemokine ligand 16 [Source:RGD Symbol;Acc:1562928]	10.1637	9.95951	11.4584	10.1846	11.5289	10.8808	10.659	11.6607	1.09397	1.07167	13.3872	55.6168	similar responses
ENSRNOG00000030253	Tafa3	TAFA chemokine like family member 3 [Source:RGD Symbol;Acc:1587462]	6.86655	7.04922	5.87008	6.64357	6.65623	6.99612	6.61713	7.20651	1.08907	1.03007
ENSRNOG00000013589	Cxcl12	C-X-C motif chemokine ligand 12 [Source:RGD Symbol;Acc:3651]	10.2277	11.3172	10.6143	11.6545	11.2155	11.6593	11.0058	11.7875	1.07103	1.011	49.6177	37.7666	similar responses
ENSRNOG00000030021	Ccl6	chemokine (C-C motif) ligand 6 [Source:RGD Symbol;Acc:1303200]	9.25412	8.67174	11.1765	8.84506	9.88259	9.19378	9.566	9.98335	1.04363	1.08588	0.219865	11.0034
ENSRNOG00000016326	Cx3cl1	C-X3-C motif chemokine ligand 1 [Source:RGD Symbol;Acc:620458]	10.0308	9.83734	9.00744	9.99059	10.351	10.5153	9.84342	10.2639	1.04271	0.976086	99.2756	68.2222	similar responses
ENSRNOG00000011984	Cxcl14	C-X-C motif chemokine ligand 14 [Source:RGD Symbol;Acc:1307406]	12.803	12.9354	15.3655	12.774	13.9391	13.8338	13.5634	13.737	1.0128	0.993003	147.73	81.9591	decreases in retina by two fold
ENSRNOG00000028531	Ccl25	C-C motif chemokine ligand 25 [Source:RGD Symbol;Acc:1305530]	4.55453	5.18679	5.09126	4.69013	3.66247	3.66247	4.63704	4.60598	0.993302	1.25761	1.27322	1.04274	similar responses
ENSRNOG00000015668	Ccl19	C-C motif chemokine ligand 19 [Source:RGD Symbol;Acc:1310336]	6.55062	7.00323	7.99517	7.12443	7.67536	7.76561	7.26976	7.16532	0.985633	0.922699
ENSRNOG00000010906	Ccl5	C-C motif chemokine ligand 5 [Source:RGD Symbol;Acc:69069]	6.90155	6.62922	6.65677	6.84378	6.45946	6.37119	6.69816	6.54626	0.977322	1.02748	0.547576	2.84004
ENSRNOG00000021851	Ccl1	C-C motif chemokine ligand 1 [Source:RGD Symbol;Acc:1586495]	4.55453	3.66247	3.66247	3.66247	3.66247	3.66247	3.84088	3.66247	0.95355	1	0.983153	0.135512	similar responses
ENSRNOG00000039530	Ccl27	C-C motif chemokine ligand 27 [Source:RGD Symbol;Acc:1304660]	7.92828	7.56269	7.09503	7.27077	7.17648	6.98433	7.40665	6.98667	0.943297	1.00033	11.6118	16.7227
		TOLL-LIKE RECEPTORS
ENSRNOG00000032368	Tlr11	toll-like receptor 11 [Source:RGD Symbol;Acc:1564460]	3.66247	4.95893	5.7649	5.31241	4.93734	5.2848	4.92721	6.13187	1.24449	1.16028	0	0
ENSRNOG00000042455	Tlr12	toll-like receptor 12 [Source:RGD Symbol;Acc:1559145]	5.47905	5.04621	6.60514	5.60454	5.2203	5.85573	5.59105	6.65812	1.19085	1.13703	0	0
ENSRNOG00000045992	Tlr8	toll-like receptor 8 [Source:RGD Symbol;Acc:1590327]	6.83049	6.63844	7.07397	6.9645	7.52485	7.35902	7.00645	8.14079	1.1619	1.10623	0	1.1401
ENSRNOG00000048161	Tlr9	toll-like receptor 9 [Source:RGD Symbol;Acc:631352]	6.78378	6.80004	5.7649	7.37855	5.77314	7.72673	6.50008	7.54773	1.16117	0.976834	0	0
ENSRNOG00000022067	Tlr5	toll-like receptor 5 [Source:RGD Symbol;Acc:631351]	5.6751	5.95702	6.83312	6.16654	6.85802	6.37119	6.29796	6.85905	1.08909	1.07657	0	1.74935
ENSRNOG00000004249	Tlr7	toll-like receptor 7 [Source:RGD Symbol;Acc:1563357]	8.71761	8.52108	9.07578	8.45441	8.88966	8.33482	8.73171	9.29327	1.06431	1.11499	0	2.54346
ENSRNOG00000010522	Tlr4	toll-like receptor 4 [Source:RGD Symbol;Acc:3870]	8.61817	9.01186	8.88066	8.67693	9.02236	8.66027	8.84199	9.18814	1.03915	1.06095	1.30409	4.37941
ENSRNOG00000009822	Tlr2	toll-like receptor 2 [Source:RGD Symbol;Acc:735138]	8.52917	8.3807	9.25963	8.03885	8.74969	8.78151	8.59161	8.91714	1.03789	1.01545	0.984795	47.9213	***
ENSRNOG00000021726	Tlr3	toll-like receptor 3 [Source:RGD Symbol;Acc:735171]	9.79437	9.62679	10.4167	9.50186	9.90772	9.15887	9.84948	10.1094	1.02639	1.10378	0.320934	5.20434
ENSRNOG00000038722	Tlr1	toll-like receptor 1 [Source:MGI Symbol;Acc:MGI:1341295]	7.52451	7.04275	7.60033	6.51138	7.82797	7.07574	7.30139	7.28545	0.997816	1.02964	0.213956	8.92977
ENSRNOG00000002161	Tlr6	toll-like receptor 6 [Source:RGD Symbol;Acc:1303030]	7.34959	7.35975	8.26814	7.32074	8.13847	7.64615	7.68734	7.63164	0.992755	0.998102	0.653686	10.2479
		CYTOKINE-ASSOCIATED
ENSRNOG00000002568	Socs1	suppressor of cytokine signaling 1 [Source:RGD Symbol;Acc:69272]	6.30924	6.20784	6.06445	6.53674	6.41711	6.67524	6.30708	6.84837	1.08582	1.02594	12.9984	43.6517	*** greater response in retina
ENSRNOG00000028504	Socs5	suppressor of cytokine signaling 5 [Source:RGD Symbol;Acc:1564914]	10.9737	10.943	11.2474	11.0879	12.017	11.351	11.2538	11.6833	1.03817	1.02927	284.663	200.297	similar responses
ENSRNOG00000008965	Socs2	suppressor of cytokine signaling 2 [Source:MGI Symbol;Acc:MGI:1201787]	9.79935	9.79164	9.43916	9.80791	9.93501	9.83382	9.75461	9.65098	0.989376	0.981407	0.117154	1.60304
ENSRNOG00000038212	Socs6	suppressor of cytokine signaling 6 [Source:RGD Symbol;Acc:1304632]	9.52448	9.51901	10.1679	9.22468	9.32995	8.86487	9.5532	9.44477	0.98865	1.06542	34.2819	34.8855
ENSRNOG00000002946	Socs3	suppressor of cytokine signaling 3 [Source:RGD Symbol;Acc:621087]	7.22042	7.12451	10.1808	7.40044	10.6581	11.4834	8.51685	11.0906	1.30219	0.965792	0	4.38972	*** Greater response in ONH
ENSRNOG00000059008	Socs7	suppressor of cytokine signaling 7 [Source:RGD Symbol;Acc:1307720]	8.39929	8.40058	7.27125	8.5309	8.07924	8.6987	8.13625	8.50992	1.04593	0.978298	0	0
ENSRNOG00000011377	Socs4	suppressor of cytokine signaling 4 [Source:RGD Symbol;Acc:1306503]	7.7601	8.01285	7.42263	8.18134	7.77234	8.14157	7.82985	8.46284	1.08084	1.03946	5.49692	5.06817
ENSRNOG00000007002	Lif	LIF, interleukin 6 family cytokine [Source:RGD Symbol;Acc:620865]	7.14402	7.01654	8.29503	7.1579	11.9957	8.70924	8.32184	8.97556	1.07855	1.03058	0	0
ENSRNOG00000018752	Clcf1	cardiotrophin-like cytokine factor 1 [Source:RGD Symbol;Acc:1303171]	6.53867	6.62922	6.97855	6.63792	9.61809	8.33227	7.28049	8.61277	1.18299	1.03366	1.3011	49.62	similar responses
ENSRNOG00000028108	Cytl1	cytokine like 1 [Source:RGD Symbol;Acc:1561846]	5.32453	6.94854	3.66247	6.17584	5.67184	6.37119	5.55665	5.8911	1.06019	0.924646	0.641868	0.271025
ENSRNOG00000050657	Crlf3	cytokine receptor-like factor 3 [Source:MGI Symbol;Acc:MGI:1860086]	8.75714	8.93806	9.10027	8.7944	9.07798	9.04855	8.93357	9.2112	1.03108	1.01797	0.451547	0.135512
ENSRNOG00000049828	Crlf2	cytokine receptor-like factor 2 [Source:RGD Symbol;Acc:621078]	8.4847	8.34903	8.72127	8.65716	9.44648	9.62874	8.73173	9.41951	1.07877	0.978271	30.0555	40.9219	similar responses
ENSRNOG00000043451	Spp1/OPTN	secreted phosphoprotein 1 [Source:RGD Symbol;Acc:3752]	7.02457	8.05413	14.6522	7.59285	16.1602	14.8769	10.6968	16.3669	1.53008	1.10015	26.1249	343.24	****similar responses
		TGF/TNF GENES
ENSRNOG00000020652	Tgfb1	transforming growth factor, beta 1 [Source:RGD Symbol;Acc:69051]	10.0263	10.0003	11.4618	10.4786	11.9211	12.1286	10.7776	12.2906	1.14038	1.01335	0.988173	17.9322
ENSRNOG00000009867	Tgfb3	transforming growth factor, beta 3 [Source:RGD Symbol;Acc:3851]	10.007	9.70287	9.50703	9.87454	12.309	12.0653	10.2801	11.6104	1.12941	0.962297	5.13148	8.22403
ENSRNOG00000002418	Tgfb2	transforming growth factor, beta 2 [Source:RGD Symbol;Acc:70491]	14.2684	14.5382	12.7432	14.7727	13.4654	13.5206	13.6681	13.9576	0.979264	1.01091	124.864	178.132
ENSRNOG00000013265	Tgfbr2	transforming growth factor, beta receptor 2 [Source:RGD Symbol;Acc:69651]	10.3861	10.8714	12.0321	11.2195	11.7297	12.2944	11.2478	12.3252	1.09579	1.00251	0.769197	5.18122
ENSRNOG00000055156	Tnf	tumor necrosis factor [Source:RGD Symbol;Acc:3876]	3.66247	3.66247	3.66247	4.37461	5.02346	4.90761	4.0771	4.60598	1.12972	0.938538	0	0
		HOUSEKEEPING GENES
ENSRNOG00000027864	Ppia	peptidylprolyl isomerase A [Source:RGD Symbol;Acc:3372]	14.8807	14.218	15.3169	14.2961	15.2756	14.9355	14.7974	14.8897	1.00624	0.996934	15.505	17.7038
ENSRNOG00000016781	Ppib	peptidylprolyl isomerase B [Source:RGD Symbol;Acc:620312]	13.2963	12.8767	13.5429	12.9711	13.7958	13.4212	13.2966	13.3417	1.00339	0.994075	56.1146	102.155
ENSRNOG00000034254	Actb	actin, beta [Source:RGD Symbol;Acc:628837]	17.0118	16.8179	17.2087	16.9656	17.3898	17.5997	17.0788	17.4216	1.02008	0.989884	631.923	2276.33
ENSRNOG00000018630	Gapdh	glyceraldehyde-3-phosphate dehydrogenase [Source:RGD Symbol;Acc:2661]	14.429	13.9591	14.0181	14.0104	15.0357	15.0001	14.2905	14.9296	1.04472	0.995296	78.0188	65.4709
ENSRNOG00000008839	Pparg	peroxisome proliferator-activated receptor gamma [Source:RGD Symbol;Acc:3371]	5.56447	4.85294	3.66247	5.0412	6.09578	4.90761	5.04337	5.8911	1.16809	1.2004	1.01533	1.34494
ENSRNOG00000016516	Mbp	myelin basic protein [Source:RGD Symbol;Acc:3054]	18.3777	18.2346	17.8014	18.3289	17.6517	18.1752	18.0789	17.997	0.99547	0.990196	7.47467	2.33939
		MATRIX METALLOPROTEINASES
ENSRNOG00000017539	Mmp9	matrix metallopeptidase 9 [Source:RGD Symbol;Acc:621320]	4.91547	5.18679	4.89288	5.08902	7.2986	6.24784	5.47655	6.70784	1.22483	1.07362	0	38.2063	***Similar in both ONH and retina
ENSRNOG00000010507	Mmp7	matrix metallopeptidase 7 [Source:RGD Symbol;Acc:3100]	4.91547	4.95893	3.66247	4.98857	6.67314	6.28318	5.03972	6.48782	1.28734	1.03257	0	3.66781	***upregulated in both ONH and retina
ENSRNOG00000005708	Mmp16	matrix metallopeptidase 16 [Source:RGD Symbol;Acc:620199]	9.21675	8.73701	9.08917	8.5982	8.50525	8.29616	8.82928	8.22588	0.931659	0.991528	1.84631	3.26648
ENSRNOG00000047028	Mmp24	matrix metallopeptidase 24 [Source:RGD Symbol;Acc:620202]	8.35512	8.18219	7.87753	8.87677	6.9797	7.98211	8.05426	8.08969	1.0044	1.01348	38.4141	18.2667
ENSRNOG00000010947	Mmp14	matrix metallopeptidase 14 [Source:RGD Symbol;Acc:620198]	11.9567	12.5461	13.3685	12.2971	13.4515	13.3554	12.724	13.6164	1.07014	1.01954	27.4849	184.847	***increased in retina only
ENSRNOG00000012622	Mmp15	matrix metallopeptidase 15 [Source:RGD Symbol;Acc:1308937]	12.3972	12.6859	12.1531	12.9392	11.8762	12.8719	12.4103	12.0547	0.97135	0.936518	11.6197	14.5711
ENSRNOG00000016695	Mmp2	matrix metallopeptidase 2 [Source:RGD Symbol;Acc:621316]	11.1673	11.4142	10.5152	12.657	11.7004	13.1543	11.4908	13.1844	1.14738	1.00228	0.448263	7.31676
ENSRNOG00000006778	Mmp19	matrix metallopeptidase 19 [Source:RGD Symbol;Acc:1311376]	9.403	9.92835	10.9285	9.78896	12.2429	11.8377	10.4583	11.9866	1.14612	1.01257	0	0.35443	***Upregulated in ONH only
ENSRNOG00000017477	Mmp23	matrix metallopeptidase 23 [Source:RGD Symbol;Acc:620201]	7.20684	7.50736	8.3281	7.83974	8.04727	8.29877	7.78586	8.21123	1.05463	0.989452	0.478654	1.76328
ENSRNOG00000023643	Mmp17	matrix metallopeptidase 17 [Source:RGD Symbol;Acc:1311541]	6.51433	5.89579	6.87531	5.96636	7.95124	6.94218	6.6406	6.67077	1.00454	0.960904	14.8614	9.20703
ENSRNOG00000032626	Mmp3	matrix metallopeptidase 3 [Source:RGD Symbol;Acc:621317]	5.77059	5.34857	3.66247	5.42541	6.88614	6.95437	5.41864	7.53041	1.38972	1.08283	1.66146	22.6974
ENSRNOG00000030187	Mmp12	matrix metallopeptidase 12 [Source:RGD Symbol;Acc:620195]	3.66247	3.66247	5.7649	4.86306	8.28588	6.74265	5.24776	8.39732	1.60017	1.2454	0.347194	5.8963	macrophage inflammation (macrophage elastase)
ENSRNOG00000054959	Mmp11	matrix metallopeptidase 11 [Source:RGD Symbol;Acc:3099]	4.55453	5.12102	3.66247	6.29648	5.40876	5.72828	5.00865	5.44659	1.08744	0.950824	NOT FOUND	NOT FOUND
ENSRNOG00000032832	Mmp10	matrix metallopeptidase 10 [Source:RGD Symbol;Acc:620192]	3.66247	4.50516	3.66247	4.7851	5.84082	5.60149	4.4912	6.01198	1.33861	1.07328	0	0.417737
ENSRNOG00000008478	Mmp13	matrix metallopeptidase 13 [Source:RGD Symbol;Acc:620196]	4.55453	3.66247	3.66247	4.69013	5.58495	3.66247	4.43091	4.69557	1.05973	1.28208	0.468614	2.359
ENSRNOG00000021896	Mmp20	matrix metallopeptidase 20 [Source:RGD Symbol;Acc:1308730]	3.66247	5.12102	5.98393	3.66247	3.66247	3.66247	4.41848	5.53536	1.25278	1.51137	0	0.948587
ENSRNOG00000009907	Mmp8	matrix metallopeptidase 8 [Source:RGD Symbol;Acc:631408]	5.70837	3.66247	3.66247	4.69013	3.66247	5.44526	4.27718	4.60598	1.07687	0.84587	0	0.94128
ENSRNOG00000008881	Mmp1b	matrix metallopeptidase 1b (interstitial collagenase) [Source:RGD Symbol;Acc:1306843]	3.66247	3.66247	3.66247	4.56582	3.66247	3.66247	3.84314	3.66247	0.952989	1	NOT FOUND	NOT FOUND
ENSRNOG00000032353	Mmp1	matrix metallopeptidase 1 [Source:RGD Symbol;Acc:1307917]	3.66247	3.66247	3.66247	3.66247	3.66247	3.66247	3.66247	4.69557	1.28208	1.28208	NOT FOUND	NOT FOUND
ENSRNOG00000017756	Mmp21	matrix metallopeptidase 21 [Source:RGD Symbol;Acc:1309332]	3.66247	3.66247	3.66247	3.66247	3.66247	3.66247	3.66247	4.30553	1.17558	1.17558	NOT FOUND	NOT FOUND
